# Supplementary material for: LINC02126 is a potential diagnostic, prognostic and immunotherapeutic target for lung adenocarcinoma
Source: BMC Pulm Med. 2022 Nov 10;22:412. doi: 10.1186/s12890-022-02215-4 (PMC9650865; doi:10.1186/s12890-022-02215-4)
Supplement: Supplementary file 2 — Additional file 2. [file 12890_2022_2215_MOESM2_ESM.xlsx]

## Sheet: Co-expressed genes with LINC021
mRNAsig	lncRNAsig	corsig	pvalsig
A2M	RP11-95H3.1	0.428217	1.3971e-23
ABCA6	RP11-95H3.1	0.461695	1.31361e-27
ABCA8	RP11-95H3.1	0.353579	4.41329e-16
ABCA9	RP11-95H3.1	0.329744	4.53442e-14
ABCF1	RP11-95H3.1	-0.31004	1.55582e-12
ABI3	RP11-95H3.1	0.315836	5.649e-13
ABI3BP	RP11-95H3.1	0.398498	2.30116e-20
ACKR1	RP11-95H3.1	0.368259	2.07941e-17
ACP5	RP11-95H3.1	0.333922	2.07172e-14
ACTA2	RP11-95H3.1	0.404469	5.51201e-21
ACTG2	RP11-95H3.1	0.372938	7.59432e-18
ACVRL1	RP11-95H3.1	0.38926	1.98506e-19
ADAMTS16	RP11-95H3.1	0.357298	2.06573e-16
ADAMTS8	RP11-95H3.1	0.386588	3.65595e-19
ADAMTSL2	RP11-95H3.1	0.360965	9.67792e-17
ADARB1	RP11-95H3.1	0.305448	3.4184e-12
ADH1B	RP11-95H3.1	0.429186	1.08364e-23
ADORA3	RP11-95H3.1	0.369168	1.71195e-17
ADPRH	RP11-95H3.1	0.307227	2.52389e-12
ADRB2	RP11-95H3.1	0.316183	5.31336e-13
ADRB3	RP11-95H3.1	0.348554	1.2117e-15
AEBP1	RP11-95H3.1	0.332477	2.71977e-14
AGRP	RP11-95H3.1	0.393697	7.1114e-20
AIF1	RP11-95H3.1	0.420275	1.08785e-22
ALOX5	RP11-95H3.1	0.344525	2.68765e-15
ALOX5AP	RP11-95H3.1	0.425501	2.83616e-23
AMICA1	RP11-95H3.1	0.42805	1.45969e-23
ANGPT1	RP11-95H3.1	0.425546	2.80342e-23
ANGPTL1	RP11-95H3.1	0.368581	1.94097e-17
ANGPTL5	RP11-95H3.1	0.361083	9.44288e-17
ANGPTL7	RP11-95H3.1	0.319697	2.84137e-13
ANKRD44	RP11-95H3.1	0.376641	3.38244e-18
ANKRD52	RP11-95H3.1	-0.314403	7.27211e-13
ANTXR1	RP11-95H3.1	0.314918	6.64224e-13
ANXA6	RP11-95H3.1	0.372196	8.91836e-18
AOAH	RP11-95H3.1	0.31053	1.42949e-12
AOC3	RP11-95H3.1	0.47602	1.79708e-29
AP1S2	RP11-95H3.1	0.353479	4.50367e-16
APLNR	RP11-95H3.1	0.335158	1.63926e-14
APOC1	RP11-95H3.1	0.319325	3.03735e-13
AQP1	RP11-95H3.1	0.306459	2.87777e-12
ARHGAP11A	RP11-95H3.1	-0.325778	9.43374e-14
ARHGAP15	RP11-95H3.1	0.464465	5.81985e-28
ARHGAP18	RP11-95H3.1	0.373792	6.30746e-18
ARHGAP25	RP11-95H3.1	0.324334	1.22838e-13
ARHGAP31	RP11-95H3.1	0.368731	1.87982e-17
ARHGAP6	RP11-95H3.1	0.311672	1.17237e-12
ARHGDIB	RP11-95H3.1	0.366491	3.02988e-17
ARHGEF25	RP11-95H3.1	0.34779	1.41054e-15
ARHGEF39	RP11-95H3.1	-0.336157	1.35584e-14
ARHGEF6	RP11-95H3.1	0.410167	1.37131e-21
ARL6IP5	RP11-95H3.1	0.316775	4.78388e-13
ARPC5	RP11-95H3.1	0.304649	3.91428e-12
ARRDC4	RP11-95H3.1	0.319085	3.17049e-13
ARSI	RP11-95H3.1	0.32232	1.77146e-13
ASPA	RP11-95H3.1	0.334532	1.84573e-14
ASPM	RP11-95H3.1	-0.311465	1.21532e-12
ASPN	RP11-95H3.1	0.442598	2.95209e-25
ATIC	RP11-95H3.1	-0.308633	1.98302e-12
ATP1A2	RP11-95H3.1	0.306925	2.65774e-12
ATP2A2	RP11-95H3.1	-0.331682	3.15771e-14
ATP8B4	RP11-95H3.1	0.359279	1.37311e-16
ATXN7L3	RP11-95H3.1	-0.328416	5.80142e-14
AURKA	RP11-95H3.1	-0.308397	2.06514e-12
AXL	RP11-95H3.1	0.349844	9.36485e-16
BAG6	RP11-95H3.1	-0.322934	1.58481e-13
BAZ2A	RP11-95H3.1	-0.307541	2.39199e-12
BBS12	RP11-95H3.1	0.305778	3.2314e-12
BCL2A1	RP11-95H3.1	0.303619	4.65904e-12
BGN	RP11-95H3.1	0.383508	7.34074e-19
BHLHE22	RP11-95H3.1	0.493338	7.5955e-32
BICC1	RP11-95H3.1	0.353303	4.6673e-16
BMS1	RP11-95H3.1	-0.363028	6.29e-17
BNC2	RP11-95H3.1	0.357753	1.88128e-16
BOC	RP11-95H3.1	0.325792	9.40955e-14
BTK	RP11-95H3.1	0.4566	5.76066e-27
BTLA	RP11-95H3.1	0.302468	5.65514e-12
BUB1B	RP11-95H3.1	-0.321462	2.06836e-13
C10orf10	RP11-95H3.1	0.326165	8.78653e-14
C10orf128	RP11-95H3.1	0.522279	3.95477e-36
C10orf2	RP11-95H3.1	-0.320385	2.5111e-13
C10orf54	RP11-95H3.1	0.324542	1.18264e-13
C16orf54	RP11-95H3.1	0.30826	2.11459e-12
C16orf59	RP11-95H3.1	-0.300786	7.49426e-12
C17orf53	RP11-95H3.1	-0.315739	5.74697e-13
C19orf35	RP11-95H3.1	0.302532	5.59427e-12
C19orf38	RP11-95H3.1	0.32145	2.07281e-13
C1orf162	RP11-95H3.1	0.425856	2.58663e-23
C1orf186	RP11-95H3.1	0.331466	3.28789e-14
C1orf54	RP11-95H3.1	0.456647	5.68301e-27
C1QA	RP11-95H3.1	0.316433	5.08304e-13
C1QB	RP11-95H3.1	0.303749	4.55773e-12
C1QC	RP11-95H3.1	0.303651	4.63388e-12
C1QTNF2	RP11-95H3.1	0.398342	2.38805e-20
C1QTNF7	RP11-95H3.1	0.500683	6.79017e-33
C1R	RP11-95H3.1	0.307168	2.5497e-12
C1S	RP11-95H3.1	0.316547	4.98131e-13
C2CD4D	RP11-95H3.1	-0.301786	6.34076e-12
C2orf40	RP11-95H3.1	0.301187	7.00925e-12
C3AR1	RP11-95H3.1	0.345187	2.35986e-15
C5AR1	RP11-95H3.1	0.313742	8.16695e-13
C6orf136	RP11-95H3.1	-0.321317	2.12327e-13
C7	RP11-95H3.1	0.46309	8.72566e-28
CA3	RP11-95H3.1	0.331014	3.57823e-14
CA5B	RP11-95H3.1	0.304937	3.72768e-12
CACNA1C	RP11-95H3.1	0.39676	3.46945e-20
CACNA2D4	RP11-95H3.1	0.30711	2.57508e-12
CALCRL	RP11-95H3.1	0.389425	1.91119e-19
CALD1	RP11-95H3.1	0.341357	4.98864e-15
CALHM2	RP11-95H3.1	0.371569	1.02151e-17
CAMK1	RP11-95H3.1	0.321258	2.14594e-13
CAMK1G	RP11-95H3.1	0.357956	1.80437e-16
CARD16	RP11-95H3.1	0.344486	2.7081e-15
CASP1	RP11-95H3.1	0.346684	1.75639e-15
CASQ2	RP11-95H3.1	0.40746	2.66415e-21
CASS4	RP11-95H3.1	0.516885	2.67223e-35
CBLN4	RP11-95H3.1	0.421938	7.10936e-23
CCAR1	RP11-95H3.1	-0.319363	3.01665e-13
CCDC102B	RP11-95H3.1	0.383609	7.17577e-19
CCDC152	RP11-95H3.1	0.359939	1.19772e-16
CCDC8	RP11-95H3.1	0.307396	2.45203e-12
CCDC80	RP11-95H3.1	0.368439	2.00114e-17
CCL13	RP11-95H3.1	0.300207	8.25314e-12
CCL14	RP11-95H3.1	0.392108	1.02891e-19
CCL17	RP11-95H3.1	0.374908	4.94531e-18
CCL19	RP11-95H3.1	0.339106	7.70812e-15
CCL23	RP11-95H3.1	0.415463	3.67454e-22
CCR2	RP11-95H3.1	0.421812	7.34394e-23
CCR4	RP11-95H3.1	0.349494	1.00452e-15
CCR6	RP11-95H3.1	0.340978	5.36823e-15
CCR7	RP11-95H3.1	0.327141	7.34236e-14
CCT3	RP11-95H3.1	-0.308361	2.07795e-12
CD180	RP11-95H3.1	0.31096	1.32678e-12
CD1B	RP11-95H3.1	0.327578	6.77374e-14
CD1C	RP11-95H3.1	0.447767	7.0497e-26
CD1D	RP11-95H3.1	0.375656	4.19823e-18
CD1E	RP11-95H3.1	0.376299	3.64637e-18
CD200	RP11-95H3.1	0.401002	1.26825e-20
CD200R1	RP11-95H3.1	0.37235	8.62666e-18
CD28	RP11-95H3.1	0.40332	7.27289e-21
CD300A	RP11-95H3.1	0.325092	1.06963e-13
CD300C	RP11-95H3.1	0.38223	9.78154e-19
CD300LB	RP11-95H3.1	0.355196	3.17641e-16
CD300LF	RP11-95H3.1	0.393043	8.28228e-20
CD33	RP11-95H3.1	0.434231	2.84762e-24
CD34	RP11-95H3.1	0.309147	1.81516e-12
CD37	RP11-95H3.1	0.369342	1.64923e-17
CD4	RP11-95H3.1	0.408925	1.8614e-21
CD40LG	RP11-95H3.1	0.321044	2.23037e-13
CD48	RP11-95H3.1	0.389883	1.72041e-19
CD52	RP11-95H3.1	0.48251	2.40269e-30
CD53	RP11-95H3.1	0.378209	2.39365e-18
CD58	RP11-95H3.1	0.347894	1.3817e-15
CD69	RP11-95H3.1	0.437661	1.13285e-24
CD74	RP11-95H3.1	0.304083	4.30797e-12
CD79B	RP11-95H3.1	0.308235	2.12354e-12
CD80	RP11-95H3.1	0.375631	4.22151e-18
CD83	RP11-95H3.1	0.339065	7.76931e-15
CD86	RP11-95H3.1	0.368379	2.02679e-17
CD93	RP11-95H3.1	0.312905	9.45647e-13
CDC25A	RP11-95H3.1	-0.320048	2.66785e-13
CDH11	RP11-95H3.1	0.451854	2.23278e-26
CDK15	RP11-95H3.1	0.462306	1.0984e-27
CDK16	RP11-95H3.1	-0.322711	1.65034e-13
CDO1	RP11-95H3.1	0.340815	5.54086e-15
CDT1	RP11-95H3.1	-0.320641	2.39822e-13
CDX1	RP11-95H3.1	0.303434	4.80618e-12
CEACAM21	RP11-95H3.1	0.313287	8.84447e-13
CENPE	RP11-95H3.1	-0.300559	7.78338e-12
CENPF	RP11-95H3.1	-0.336958	1.16355e-14
CENPO	RP11-95H3.1	-0.325644	9.66727e-14
CERKL	RP11-95H3.1	0.382927	8.36445e-19
CFD	RP11-95H3.1	0.322889	1.59779e-13
CH25H	RP11-95H3.1	0.332851	2.53501e-14
CHAF1A	RP11-95H3.1	-0.312568	1.0029e-12
CHN1	RP11-95H3.1	0.330648	3.831e-14
CHRDL1	RP11-95H3.1	0.364249	4.8668e-17
CHSY3	RP11-95H3.1	0.326766	7.86699e-14
CILP	RP11-95H3.1	0.323711	1.37613e-13
CILP2	RP11-95H3.1	0.326555	8.1784e-14
CKAP5	RP11-95H3.1	-0.315138	6.38961e-13
CLCN2	RP11-95H3.1	-0.31141	1.227e-12
CLEC10A	RP11-95H3.1	0.387768	2.79398e-19
CLEC11A	RP11-95H3.1	0.406435	3.42091e-21
CLEC14A	RP11-95H3.1	0.321145	2.1901e-13
CLEC1A	RP11-95H3.1	0.443386	2.37646e-25
CLEC2B	RP11-95H3.1	0.329037	5.17127e-14
CLEC3B	RP11-95H3.1	0.301348	6.82314e-12
CLEC4A	RP11-95H3.1	0.455068	8.93991e-27
CLEC4F	RP11-95H3.1	0.341279	5.0648e-15
CLEC7A	RP11-95H3.1	0.351459	6.77309e-16
CLECL1	RP11-95H3.1	0.383009	8.21187e-19
CLIC4	RP11-95H3.1	0.3057	3.27491e-12
CLPB	RP11-95H3.1	-0.326545	8.19422e-14
CLUH	RP11-95H3.1	-0.346606	1.78354e-15
CMA1	RP11-95H3.1	0.33928	7.45393e-15
CNEP1R1	RP11-95H3.1	0.306231	2.99195e-12
CNIH3	RP11-95H3.1	0.327038	7.48285e-14
CNN1	RP11-95H3.1	0.400374	1.47331e-20
CNN3	RP11-95H3.1	0.31377	8.12731e-13
CNOT3	RP11-95H3.1	-0.334339	1.91456e-14
CNRIP1	RP11-95H3.1	0.563203	6.1652e-43
COASY	RP11-95H3.1	-0.329403	4.83122e-14
COL10A1	RP11-95H3.1	0.369192	1.70321e-17
COL14A1	RP11-95H3.1	0.443458	2.33009e-25
COL16A1	RP11-95H3.1	0.304117	4.28322e-12
COL3A1	RP11-95H3.1	0.30061	7.71794e-12
COL6A3	RP11-95H3.1	0.338773	8.21695e-15
COL6A5	RP11-95H3.1	0.326158	8.79876e-14
COL6A6	RP11-95H3.1	0.341305	5.03928e-15
COL8A1	RP11-95H3.1	0.372581	8.20473e-18
COL8A2	RP11-95H3.1	0.379873	1.65543e-18
COLEC12	RP11-95H3.1	0.411328	1.0296e-21
COPG1	RP11-95H3.1	-0.361337	8.95595e-17
COPZ2	RP11-95H3.1	0.385411	4.77617e-19
CORIN	RP11-95H3.1	0.307215	2.5293e-12
CORO1A	RP11-95H3.1	0.309142	1.81676e-12
CORO2B	RP11-95H3.1	0.314598	7.02725e-13
COX7A1	RP11-95H3.1	0.61333	1.10534e-52
CPA3	RP11-95H3.1	0.453424	1.42947e-26
CPED1	RP11-95H3.1	0.494743	4.80706e-32
CPQ	RP11-95H3.1	0.393516	7.41782e-20
CPVL	RP11-95H3.1	0.33988	6.63922e-15
CRBN	RP11-95H3.1	0.344995	2.45053e-15
CRTAP	RP11-95H3.1	0.346664	1.7633e-15
CRYBB1	RP11-95H3.1	0.40063	1.38612e-20
CSDC2	RP11-95H3.1	0.475055	2.41482e-29
CSF1R	RP11-95H3.1	0.335531	1.5273e-14
CSF2RA	RP11-95H3.1	0.358731	1.53792e-16
CSGALNACT2	RP11-95H3.1	0.329599	4.65811e-14
CSRP1	RP11-95H3.1	0.335477	1.54302e-14
CTD-2370N5.3	RP11-95H3.1	0.318237	3.68902e-13
CTGF	RP11-95H3.1	0.352593	5.38855e-16
CTSG	RP11-95H3.1	0.381013	1.28415e-18
CTSK	RP11-95H3.1	0.454505	1.0502e-26
CTSO	RP11-95H3.1	0.34052	5.86668e-15
CX3CR1	RP11-95H3.1	0.362798	6.59958e-17
CXCL12	RP11-95H3.1	0.455238	8.51675e-27
CXCR4	RP11-95H3.1	0.349996	9.08534e-16
CXorf21	RP11-95H3.1	0.429021	1.13147e-23
CXorf36	RP11-95H3.1	0.333551	2.22197e-14
CYBB	RP11-95H3.1	0.306982	2.63212e-12
CYBRD1	RP11-95H3.1	0.417014	2.48688e-22
CYGB	RP11-95H3.1	0.415472	3.66564e-22
CYP1B1	RP11-95H3.1	0.328599	5.60801e-14
CYP27A1	RP11-95H3.1	0.342312	4.14319e-15
CYP2U1	RP11-95H3.1	0.375219	4.61982e-18
CYR61	RP11-95H3.1	0.338252	9.08242e-15
CYS1	RP11-95H3.1	0.307619	2.36015e-12
CYSLTR1	RP11-95H3.1	0.325967	9.11282e-14
CYTH3	RP11-95H3.1	0.300465	7.90637e-12
CYTH4	RP11-95H3.1	0.32821	6.02689e-14
CYTIP	RP11-95H3.1	0.304305	4.14869e-12
CYTL1	RP11-95H3.1	0.336097	1.37142e-14
CYYR1	RP11-95H3.1	0.420353	1.06638e-22
DAB2	RP11-95H3.1	0.382882	8.44965e-19
DACT1	RP11-95H3.1	0.320181	2.60486e-13
DACT3	RP11-95H3.1	0.535457	3.20842e-38
DCN	RP11-95H3.1	0.620621	2.99946e-54
DCSTAMP	RP11-95H3.1	0.3248	1.12828e-13
DDR2	RP11-95H3.1	0.350436	8.31886e-16
DDX27	RP11-95H3.1	-0.318647	3.42875e-13
DDX54	RP11-95H3.1	-0.347182	1.59132e-15
DES	RP11-95H3.1	0.390274	1.57217e-19
DHTKD1	RP11-95H3.1	-0.303977	4.38525e-12
DHX33	RP11-95H3.1	-0.321473	2.06429e-13
DHX37	RP11-95H3.1	-0.322152	1.82594e-13
DKK2	RP11-95H3.1	0.349473	1.00855e-15
DKK3	RP11-95H3.1	0.438019	1.02834e-24
DLG2	RP11-95H3.1	0.375667	4.18811e-18
DNAJC2	RP11-95H3.1	-0.311037	1.30902e-12
DNAJC7	RP11-95H3.1	-0.311969	1.11329e-12
DNASE2B	RP11-95H3.1	0.316453	5.06544e-13
DOCK2	RP11-95H3.1	0.308681	1.96681e-12
DOK2	RP11-95H3.1	0.389485	1.88509e-19
DPEP2	RP11-95H3.1	0.431254	6.28314e-24
DPT	RP11-95H3.1	0.467512	2.35583e-28
DRD5	RP11-95H3.1	0.329845	4.45006e-14
E2F8	RP11-95H3.1	-0.304675	3.89696e-12
ECM2	RP11-95H3.1	0.538672	9.59599e-39
ECSCR	RP11-95H3.1	0.455122	8.80431e-27
EDIL3	RP11-95H3.1	0.335705	1.47744e-14
EDNRA	RP11-95H3.1	0.374956	4.89368e-18
EFEMP2	RP11-95H3.1	0.40847	2.08114e-21
EGR2	RP11-95H3.1	0.334743	1.77368e-14
EHMT2	RP11-95H3.1	-0.334098	2.00392e-14
EID1	RP11-95H3.1	0.334971	1.69856e-14
EIF3B	RP11-95H3.1	-0.310079	1.54545e-12
EIF4G1	RP11-95H3.1	-0.356352	2.50812e-16
EIF5B	RP11-95H3.1	-0.309883	1.59865e-12
ELN	RP11-95H3.1	0.443703	2.1776e-25
ELTD1	RP11-95H3.1	0.390888	1.36445e-19
EMCN	RP11-95H3.1	0.349234	1.0579e-15
EMILIN1	RP11-95H3.1	0.35921	1.39285e-16
EMP3	RP11-95H3.1	0.31193	1.12086e-12
ENTPD1	RP11-95H3.1	0.487838	4.45893e-31
EPB41L2	RP11-95H3.1	0.351988	6.08794e-16
ERG	RP11-95H3.1	0.448332	6.01942e-26
ESAM	RP11-95H3.1	0.321153	2.18699e-13
ESPL1	RP11-95H3.1	-0.36331	5.9277e-17
EVI2A	RP11-95H3.1	0.522289	3.94132e-36
EVI2B	RP11-95H3.1	0.402746	8.34928e-21
F13A1	RP11-95H3.1	0.374579	5.31328e-18
FABP3	RP11-95H3.1	0.305332	3.4863e-12
FABP4	RP11-95H3.1	0.406281	3.5511e-21
FAIM3	RP11-95H3.1	0.318556	3.48467e-13
FAM101B	RP11-95H3.1	0.326813	7.79991e-14
FAM124B	RP11-95H3.1	0.381101	1.25908e-18
FAM13C	RP11-95H3.1	0.390746	1.40999e-19
FAM162B	RP11-95H3.1	0.366419	3.07637e-17
FAM180A	RP11-95H3.1	0.337404	1.06863e-14
FAM189B	RP11-95H3.1	-0.335329	1.58695e-14
FAM198A	RP11-95H3.1	0.414113	5.15102e-22
FAM212A	RP11-95H3.1	0.393203	7.97995e-20
FAM229B	RP11-95H3.1	0.348195	1.30125e-15
FAM26E	RP11-95H3.1	0.371186	1.10957e-17
FAM49A	RP11-95H3.1	0.366031	3.33976e-17
FAM83G	RP11-95H3.1	-0.341994	4.40721e-15
FAM83H	RP11-95H3.1	-0.339575	7.0416e-15
FANCA	RP11-95H3.1	-0.312008	1.10583e-12
FANCI	RP11-95H3.1	-0.320346	2.52906e-13
FAP	RP11-95H3.1	0.375628	4.22436e-18
FAS	RP11-95H3.1	0.364121	4.99913e-17
FASN	RP11-95H3.1	-0.335286	1.60012e-14
FAT4	RP11-95H3.1	0.362619	6.85161e-17
FBLN1	RP11-95H3.1	0.441698	3.77762e-25
FBLN2	RP11-95H3.1	0.328789	5.41457e-14
FBLN5	RP11-95H3.1	0.312322	1.04695e-12
FBN1	RP11-95H3.1	0.365125	4.04592e-17
FBXL7	RP11-95H3.1	0.347037	1.63754e-15
FCER1A	RP11-95H3.1	0.409376	1.66601e-21
FCER1G	RP11-95H3.1	0.305509	3.3829e-12
FCGR1A	RP11-95H3.1	0.305552	3.35813e-12
FCGR1B	RP11-95H3.1	0.319675	2.85258e-13
FCGR2A	RP11-95H3.1	0.320399	2.50489e-13
FCGR2B	RP11-95H3.1	0.314406	7.26819e-13
FCN1	RP11-95H3.1	0.329048	5.16051e-14
FEN1	RP11-95H3.1	-0.318852	3.30544e-13
FERMT3	RP11-95H3.1	0.31209	1.09002e-12
FEZ1	RP11-95H3.1	0.561628	1.17383e-42
FGD2	RP11-95H3.1	0.331555	3.23345e-14
FGD5	RP11-95H3.1	0.371118	1.12583e-17
FGF7	RP11-95H3.1	0.526382	9.03722e-37
FGL2	RP11-95H3.1	0.35811	1.74803e-16
FHL1	RP11-95H3.1	0.453696	1.32313e-26
FHL5	RP11-95H3.1	0.382627	8.94728e-19
FIBIN	RP11-95H3.1	0.441548	3.9362e-25
FIGF	RP11-95H3.1	0.317323	4.34051e-13
FILIP1L	RP11-95H3.1	0.373523	6.68811e-18
FKBP7	RP11-95H3.1	0.354859	3.40288e-16
FLI1	RP11-95H3.1	0.391208	1.26742e-19
FLT3	RP11-95H3.1	0.312111	1.08618e-12
FMNL3	RP11-95H3.1	0.347191	1.58855e-15
FMO1	RP11-95H3.1	0.322819	1.61824e-13
FMO2	RP11-95H3.1	0.504665	1.78969e-33
FMO3	RP11-95H3.1	0.485896	8.26717e-31
FMOD	RP11-95H3.1	0.323536	1.42075e-13
FOLR2	RP11-95H3.1	0.44368	2.19157e-25
FOXF1	RP11-95H3.1	0.352489	5.50294e-16
FOXF2	RP11-95H3.1	0.454318	1.10793e-26
FOXK2	RP11-95H3.1	-0.30181	6.31455e-12
FOXM1	RP11-95H3.1	-0.324366	1.22137e-13
FOXS1	RP11-95H3.1	0.309165	1.80953e-12
FPR1	RP11-95H3.1	0.346788	1.7203e-15
FPR3	RP11-95H3.1	0.322659	1.66586e-13
FRZB	RP11-95H3.1	0.409732	1.52646e-21
FSTL1	RP11-95H3.1	0.376012	3.88341e-18
FUBP3	RP11-95H3.1	-0.308599	1.99482e-12
FXR2	RP11-95H3.1	-0.31702	4.5809e-13
FXYD1	RP11-95H3.1	0.446273	1.06893e-25
FXYD6	RP11-95H3.1	0.378245	2.37459e-18
GAB3	RP11-95H3.1	0.335966	1.40599e-14
GAL3ST4	RP11-95H3.1	0.304595	3.95052e-12
GALNT15	RP11-95H3.1	0.300438	7.9415e-12
GANAB	RP11-95H3.1	-0.308923	1.88676e-12
GAPT	RP11-95H3.1	0.503461	2.6837e-33
GAS1	RP11-95H3.1	0.310462	1.44639e-12
GAS6	RP11-95H3.1	0.379046	1.98883e-18
GAS7	RP11-95H3.1	0.444708	1.65011e-25
GCN1L1	RP11-95H3.1	-0.335317	1.59056e-14
GDF10	RP11-95H3.1	0.353944	4.09811e-16
GHR	RP11-95H3.1	0.324519	1.18773e-13
GIMAP1	RP11-95H3.1	0.353957	4.08785e-16
GIMAP2	RP11-95H3.1	0.384795	5.49014e-19
GIMAP4	RP11-95H3.1	0.379583	1.76558e-18
GIMAP6	RP11-95H3.1	0.396027	4.12273e-20
GIMAP7	RP11-95H3.1	0.37536	4.47898e-18
GIMAP8	RP11-95H3.1	0.311843	1.13799e-12
GJA4	RP11-95H3.1	0.36373	5.42737e-17
GJA5	RP11-95H3.1	0.433526	3.43668e-24
GLI1	RP11-95H3.1	0.345476	2.22943e-15
GLIPR1	RP11-95H3.1	0.422457	6.22244e-23
GLIPR2	RP11-95H3.1	0.435142	2.23134e-24
GLT8D2	RP11-95H3.1	0.4654	4.41328e-28
GMEB2	RP11-95H3.1	-0.347179	1.5924e-15
GMFG	RP11-95H3.1	0.50371	2.46775e-33
GNG2	RP11-95H3.1	0.466827	2.88971e-28
GNG7	RP11-95H3.1	0.322503	1.71362e-13
GNG8	RP11-95H3.1	0.324102	1.28151e-13
GNGT2	RP11-95H3.1	0.3631	6.19474e-17
GPATCH4	RP11-95H3.1	-0.323716	1.37476e-13
GPI	RP11-95H3.1	-0.305606	3.32733e-12
GPIHBP1	RP11-95H3.1	0.308626	1.98564e-12
GPR124	RP11-95H3.1	0.330872	3.67437e-14
GPR183	RP11-95H3.1	0.371344	1.07233e-17
GPR34	RP11-95H3.1	0.488847	3.23085e-31
GPR65	RP11-95H3.1	0.440355	5.45365e-25
GPR68	RP11-95H3.1	0.331635	3.18542e-14
GPR88	RP11-95H3.1	0.312291	1.05255e-12
GRAP	RP11-95H3.1	0.305798	3.22096e-12
GSTM5	RP11-95H3.1	0.563543	5.36291e-43
GTF3C2	RP11-95H3.1	-0.316712	4.83757e-13
GTPBP4	RP11-95H3.1	-0.312635	9.91232e-13
GUCY1A2	RP11-95H3.1	0.340189	6.25435e-15
GUCY1A3	RP11-95H3.1	0.418611	1.66091e-22
GUCY1B3	RP11-95H3.1	0.364321	4.7935e-17
GXYLT2	RP11-95H3.1	0.367517	2.43602e-17
GYPC	RP11-95H3.1	0.461631	1.33849e-27
GZMK	RP11-95H3.1	0.313934	7.89623e-13
HAS2	RP11-95H3.1	0.319727	2.82621e-13
HAVCR2	RP11-95H3.1	0.365998	3.36358e-17
HBB	RP11-95H3.1	0.304211	4.21567e-12
HCFC1	RP11-95H3.1	-0.334821	1.74765e-14
HCK	RP11-95H3.1	0.360418	1.08428e-16
HCST	RP11-95H3.1	0.335942	1.41252e-14
HDGF	RP11-95H3.1	-0.372934	7.60156e-18
HEPH	RP11-95H3.1	0.40213	9.67982e-21
HGF	RP11-95H3.1	0.356315	2.52756e-16
HIC1	RP11-95H3.1	0.31491	6.65166e-13
HIGD1B	RP11-95H3.1	0.386359	3.8511e-19
HLA-DMA	RP11-95H3.1	0.308144	2.15676e-12
HLA-DMB	RP11-95H3.1	0.407553	2.60433e-21
HLA-DOA	RP11-95H3.1	0.316941	4.6456e-13
HLA-DPA1	RP11-95H3.1	0.348526	1.21848e-15
HLA-DPB1	RP11-95H3.1	0.371287	1.08547e-17
HLA-DQA1	RP11-95H3.1	0.301299	6.87921e-12
HLA-DRA	RP11-95H3.1	0.399747	1.71073e-20
HLA-DRB1	RP11-95H3.1	0.320764	2.34558e-13
HLX	RP11-95H3.1	0.308582	2.00074e-12
HMCN1	RP11-95H3.1	0.363935	5.1984e-17
HMCN2	RP11-95H3.1	0.307223	2.52577e-12
HMGCLL1	RP11-95H3.1	0.350045	8.99676e-16
HNMT	RP11-95H3.1	0.34959	9.85278e-16
HNRNPA2B1	RP11-95H3.1	-0.332598	2.65887e-14
HNRNPD	RP11-95H3.1	-0.341142	5.2003e-15
HNRNPL	RP11-95H3.1	-0.315099	6.43366e-13
HNRNPM	RP11-95H3.1	-0.303521	4.73622e-12
HNRNPU	RP11-95H3.1	-0.358701	1.54742e-16
HPGDS	RP11-95H3.1	0.48256	2.36533e-30
HSD11B1	RP11-95H3.1	0.353824	4.19987e-16
HSD17B6	RP11-95H3.1	0.317117	4.50233e-13
HSPA9	RP11-95H3.1	-0.308813	1.92276e-12
HSPB2	RP11-95H3.1	0.548812	1.95479e-40
HSPB6	RP11-95H3.1	0.357645	1.92348e-16
HSPB7	RP11-95H3.1	0.342457	4.02788e-15
HSPD1	RP11-95H3.1	-0.34828	1.27957e-15
HTRA1	RP11-95H3.1	0.393945	6.71277e-20
HVCN1	RP11-95H3.1	0.346343	1.87857e-15
HYOU1	RP11-95H3.1	-0.302962	5.20379e-12
ICAM2	RP11-95H3.1	0.367958	2.21727e-17
ICAM3	RP11-95H3.1	0.332456	2.73094e-14
ICOS	RP11-95H3.1	0.324181	1.26317e-13
IFFO1	RP11-95H3.1	0.307078	2.58904e-12
IFNAR2	RP11-95H3.1	0.301231	6.95781e-12
IFNGR1	RP11-95H3.1	0.390349	1.54536e-19
IGFBP4	RP11-95H3.1	0.339406	7.27509e-15
IGFBP7	RP11-95H3.1	0.549919	1.26759e-40
IGJ	RP11-95H3.1	0.324407	1.21219e-13
IGSF6	RP11-95H3.1	0.397186	3.13816e-20
IKZF1	RP11-95H3.1	0.317698	4.06077e-13
IL10	RP11-95H3.1	0.36857	1.94566e-17
IL10RA	RP11-95H3.1	0.317779	4.00228e-13
IL16	RP11-95H3.1	0.400665	1.37461e-20
IL2	RP11-95H3.1	0.361296	9.03261e-17
IL33	RP11-95H3.1	0.359815	1.22893e-16
IL7R	RP11-95H3.1	0.385524	4.65502e-19
ILF3	RP11-95H3.1	-0.309523	1.70111e-12
IMMT	RP11-95H3.1	-0.304719	3.86814e-12
INCENP	RP11-95H3.1	-0.313828	8.04477e-13
INMT	RP11-95H3.1	0.424367	3.80416e-23
IQGAP3	RP11-95H3.1	-0.317739	4.03124e-13
IRF8	RP11-95H3.1	0.41825	1.81983e-22
ISLR	RP11-95H3.1	0.451176	2.70446e-26
ISM1	RP11-95H3.1	0.375753	4.10972e-18
ITGA4	RP11-95H3.1	0.342928	3.67408e-15
ITGA8	RP11-95H3.1	0.517607	2.07349e-35
ITGBL1	RP11-95H3.1	0.451956	2.16895e-26
ITIH3	RP11-95H3.1	0.514752	5.63539e-35
ITIH5	RP11-95H3.1	0.336748	1.21133e-14
ITM2A	RP11-95H3.1	0.377268	2.94613e-18
JAM2	RP11-95H3.1	0.422736	5.79216e-23
JAM3	RP11-95H3.1	0.325092	1.06962e-13
KAL1	RP11-95H3.1	0.303589	4.68281e-12
KANK2	RP11-95H3.1	0.331642	3.18156e-14
KANK3	RP11-95H3.1	0.301827	6.29743e-12
KBTBD8	RP11-95H3.1	0.407419	2.6915e-21
KCNA5	RP11-95H3.1	0.390288	1.56712e-19
KCNMB1	RP11-95H3.1	0.383275	7.73598e-19
KCNS2	RP11-95H3.1	0.341409	4.93854e-15
KCTD12	RP11-95H3.1	0.368664	1.90698e-17
KERA	RP11-95H3.1	0.509904	3.01306e-34
KIAA0226L	RP11-95H3.1	0.414084	5.18884e-22
KIAA1755	RP11-95H3.1	0.335795	1.45249e-14
KIF11	RP11-95H3.1	-0.307597	2.36887e-12
KIF14	RP11-95H3.1	-0.331324	3.3766e-14
KIF18B	RP11-95H3.1	-0.329879	4.4222e-14
KIF4A	RP11-95H3.1	-0.303107	5.07906e-12
KIFC1	RP11-95H3.1	-0.303608	4.66776e-12
KIRREL	RP11-95H3.1	0.310212	1.51044e-12
KLC2	RP11-95H3.1	-0.307764	2.3021e-12
KLRB1	RP11-95H3.1	0.349908	9.24542e-16
KLRG1	RP11-95H3.1	0.401219	1.20415e-20
KPNB1	RP11-95H3.1	-0.358548	1.59708e-16
LAIR1	RP11-95H3.1	0.365037	4.12138e-17
LAMA2	RP11-95H3.1	0.450876	2.94429e-26
LAMA4	RP11-95H3.1	0.309578	1.68527e-12
LAMP5	RP11-95H3.1	0.441	4.57233e-25
LAPTM5	RP11-95H3.1	0.386396	3.81878e-19
LARP1	RP11-95H3.1	-0.35411	3.96262e-16
LAT2	RP11-95H3.1	0.425951	2.52331e-23
LAYN	RP11-95H3.1	0.412164	8.36948e-22
LBH	RP11-95H3.1	0.40833	2.15362e-21
LCP1	RP11-95H3.1	0.313156	9.04928e-13
LDB2	RP11-95H3.1	0.452245	1.99873e-26
LDLRAD4	RP11-95H3.1	0.360552	1.05451e-16
LEFTY2	RP11-95H3.1	0.306655	2.7833e-12
LEPROT	RP11-95H3.1	0.360614	1.04117e-16
LETM1	RP11-95H3.1	-0.419696	1.26051e-22
LGALS1	RP11-95H3.1	0.336445	1.28332e-14
LHFP	RP11-95H3.1	0.463263	8.29293e-28
LILRA4	RP11-95H3.1	0.343148	3.51945e-15
LIMS2	RP11-95H3.1	0.354484	3.67258e-16
LIPA	RP11-95H3.1	0.360273	1.11747e-16
LMCD1	RP11-95H3.1	0.46495	5.04321e-28
LMNB2	RP11-95H3.1	-0.307875	2.25871e-12
LMO2	RP11-95H3.1	0.373377	6.90279e-18
LMOD1	RP11-95H3.1	0.484833	1.15702e-30
LOXL1	RP11-95H3.1	0.38098	1.29363e-18
LPAR6	RP11-95H3.1	0.459688	2.3583e-27
LPPR4	RP11-95H3.1	0.402126	9.68897e-21
LPXN	RP11-95H3.1	0.354908	3.3691e-16
LRRC17	RP11-95H3.1	0.492617	9.59628e-32
LRRC32	RP11-95H3.1	0.373514	6.70075e-18
LRRC4C	RP11-95H3.1	0.336447	1.28286e-14
LRRC70	RP11-95H3.1	0.398706	2.19047e-20
LRRC8C	RP11-95H3.1	0.345447	2.24188e-15
LRRN3	RP11-95H3.1	0.322685	1.6579e-13
LRRN4CL	RP11-95H3.1	0.436529	1.53757e-24
LSAMP	RP11-95H3.1	0.416167	3.07819e-22
LSM14B	RP11-95H3.1	-0.300832	7.43703e-12
LSP1	RP11-95H3.1	0.308322	2.09206e-12
LST1	RP11-95H3.1	0.475	2.45603e-29
LTBP2	RP11-95H3.1	0.407317	2.75889e-21
LUM	RP11-95H3.1	0.581546	2.62239e-46
LXN	RP11-95H3.1	0.341458	4.89176e-15
LY86	RP11-95H3.1	0.528333	4.44635e-37
LYL1	RP11-95H3.1	0.355298	3.11142e-16
MAF	RP11-95H3.1	0.375846	4.02732e-18
MAMDC2	RP11-95H3.1	0.434243	2.83841e-24
MAP1LC3C	RP11-95H3.1	0.311405	1.22799e-12
MAP3K7CL	RP11-95H3.1	0.412709	7.30966e-22
MAT2B	RP11-95H3.1	0.300412	7.9761e-12
MATN3	RP11-95H3.1	0.480927	3.94149e-30
MCEMP1	RP11-95H3.1	0.37111	1.12776e-17
MCM3	RP11-95H3.1	-0.30975	1.63591e-12
MCM4	RP11-95H3.1	-0.310482	1.44145e-12
MCM7	RP11-95H3.1	-0.306263	2.97573e-12
MEF2C	RP11-95H3.1	0.399011	2.03758e-20
MEIS1	RP11-95H3.1	0.308525	2.02043e-12
MEIS3	RP11-95H3.1	0.325879	9.25977e-14
MEOX2	RP11-95H3.1	0.515183	4.84879e-35
MFAP2	RP11-95H3.1	0.330072	4.26592e-14
MFAP4	RP11-95H3.1	0.569017	5.54998e-44
MFGE8	RP11-95H3.1	0.305667	3.29351e-12
MFNG	RP11-95H3.1	0.3667	2.8979e-17
MGP	RP11-95H3.1	0.484575	1.2553e-30
MILR1	RP11-95H3.1	0.309978	1.57277e-12
MKI67	RP11-95H3.1	-0.344036	2.95845e-15
MMP19	RP11-95H3.1	0.329303	4.92187e-14
MMP2	RP11-95H3.1	0.407582	2.58616e-21
MMRN1	RP11-95H3.1	0.364797	4.3352e-17
MNDA	RP11-95H3.1	0.434628	2.56075e-24
MOXD1	RP11-95H3.1	0.534499	4.58649e-38
MPEG1	RP11-95H3.1	0.344565	2.66659e-15
MRC1	RP11-95H3.1	0.366646	2.93159e-17
MRGPRF	RP11-95H3.1	0.399592	1.7751e-20
MRPS5	RP11-95H3.1	-0.312321	1.04711e-12
MRVI1	RP11-95H3.1	0.414665	4.48747e-22
MS4A2	RP11-95H3.1	0.409407	1.65365e-21
MS4A4A	RP11-95H3.1	0.40569	4.09995e-21
MS4A6A	RP11-95H3.1	0.454615	1.01782e-26
MS4A7	RP11-95H3.1	0.453981	1.21992e-26
MSR1	RP11-95H3.1	0.443695	2.18287e-25
MSRB3	RP11-95H3.1	0.526128	9.90692e-37
MTMR6	RP11-95H3.1	0.318413	3.57474e-13
MTPAP	RP11-95H3.1	-0.304828	3.79721e-12
MXRA7	RP11-95H3.1	0.339372	7.3229e-15
MXRA8	RP11-95H3.1	0.339459	7.20132e-15
MYBBP1A	RP11-95H3.1	-0.335719	1.4735e-14
MYCT1	RP11-95H3.1	0.371229	1.09928e-17
MYH11	RP11-95H3.1	0.347313	1.55067e-15
MYL3	RP11-95H3.1	0.550226	1.12388e-40
MYL4	RP11-95H3.1	0.310513	1.43362e-12
MYL9	RP11-95H3.1	0.450831	2.98194e-26
MYLK	RP11-95H3.1	0.470839	8.68642e-29
MYOCD	RP11-95H3.1	0.32821	6.0276e-14
N4BP2L1	RP11-95H3.1	0.356589	2.38944e-16
NAALADL1	RP11-95H3.1	0.53601	2.60929e-38
NALCN	RP11-95H3.1	0.390349	1.54509e-19
NAP1L3	RP11-95H3.1	0.415348	3.78153e-22
NAT10	RP11-95H3.1	-0.350665	7.94464e-16
NBL1	RP11-95H3.1	0.360646	1.03415e-16
NCAM2	RP11-95H3.1	0.344476	2.71361e-15
NCAPD2	RP11-95H3.1	-0.309532	1.69847e-12
NCAPG2	RP11-95H3.1	-0.300982	7.2525e-12
NCF2	RP11-95H3.1	0.345355	2.28315e-15
NCF4	RP11-95H3.1	0.407124	2.89209e-21
NCKAP1L	RP11-95H3.1	0.355018	3.29385e-16
NCL	RP11-95H3.1	-0.385854	4.31958e-19
NCOA6	RP11-95H3.1	-0.317044	4.56114e-13
NDN	RP11-95H3.1	0.36855	1.95404e-17
NDRG2	RP11-95H3.1	0.342129	4.2933e-15
NDUFS2	RP11-95H3.1	-0.328991	5.21556e-14
NECAP2	RP11-95H3.1	0.379138	1.94872e-18
NEGR1	RP11-95H3.1	0.324305	1.23487e-13
NELFA	RP11-95H3.1	-0.380395	1.47387e-18
NEXN	RP11-95H3.1	0.346186	1.93809e-15
NKD2	RP11-95H3.1	0.377226	2.97349e-18
NLRC4	RP11-95H3.1	0.373238	7.11513e-18
NLRP3	RP11-95H3.1	0.327602	6.74386e-14
NOL10	RP11-95H3.1	-0.332747	2.58535e-14
NOLC1	RP11-95H3.1	-0.33653	1.26282e-14
NOP14	RP11-95H3.1	-0.35334	4.63225e-16
NOP2	RP11-95H3.1	-0.320648	2.39532e-13
NOP58	RP11-95H3.1	-0.32246	1.72695e-13
NOX4	RP11-95H3.1	0.334197	1.96658e-14
NPR3	RP11-95H3.1	0.314274	7.43934e-13
NTM	RP11-95H3.1	0.319609	2.88677e-13
NTRK3	RP11-95H3.1	0.377871	2.57957e-18
NUP188	RP11-95H3.1	-0.301958	6.16023e-12
NXPH3	RP11-95H3.1	0.366959	2.74269e-17
OGFRL1	RP11-95H3.1	0.341013	5.33238e-15
OGN	RP11-95H3.1	0.475637	2.02117e-29
OLFML1	RP11-95H3.1	0.555129	1.61518e-41
OLFML2B	RP11-95H3.1	0.318663	3.41913e-13
OLFML3	RP11-95H3.1	0.326711	7.94811e-14
OLR1	RP11-95H3.1	0.387923	2.69662e-19
OMD	RP11-95H3.1	0.52178	4.72627e-36
OSCAR	RP11-95H3.1	0.32621	8.71384e-14
OSTM1	RP11-95H3.1	0.347757	1.41988e-15
P2RY10	RP11-95H3.1	0.311001	1.31742e-12
P2RY12	RP11-95H3.1	0.439449	6.97926e-25
P2RY13	RP11-95H3.1	0.345616	2.16878e-15
P2RY14	RP11-95H3.1	0.408775	1.93116e-21
PA2G4	RP11-95H3.1	-0.355656	2.89188e-16
PAICS	RP11-95H3.1	-0.362033	7.74607e-17
PALD1	RP11-95H3.1	0.304579	3.96084e-12
PALLD	RP11-95H3.1	0.32426	1.24514e-13
PAMR1	RP11-95H3.1	0.384956	5.29466e-19
PARVG	RP11-95H3.1	0.369977	1.43923e-17
PAXIP1	RP11-95H3.1	-0.322124	1.83513e-13
PCDH18	RP11-95H3.1	0.312721	9.76438e-13
PCOLCE	RP11-95H3.1	0.36171	8.28613e-17
PDCD11	RP11-95H3.1	-0.326094	8.90164e-14
PDE1A	RP11-95H3.1	0.434984	2.32761e-24
PDE1B	RP11-95H3.1	0.30729	2.49699e-12
PDE5A	RP11-95H3.1	0.398205	2.4666e-20
PDGFRA	RP11-95H3.1	0.412285	8.12128e-22
PDGFRB	RP11-95H3.1	0.373549	6.6505e-18
PDHA1	RP11-95H3.1	-0.309735	1.63997e-12
PDIA3	RP11-95H3.1	-0.300521	7.83356e-12
PDLIM2	RP11-95H3.1	0.389926	1.70343e-19
PDLIM3	RP11-95H3.1	0.425579	2.77885e-23
PDPN	RP11-95H3.1	0.307963	2.22512e-12
PDZRN3	RP11-95H3.1	0.427709	1.59556e-23
PEA15	RP11-95H3.1	0.354935	3.35015e-16
PECAM1	RP11-95H3.1	0.385448	4.73586e-19
PELP1	RP11-95H3.1	-0.38561	4.56566e-19
PFAS	RP11-95H3.1	-0.312461	1.02187e-12
PGR	RP11-95H3.1	0.380277	1.51289e-18
PID1	RP11-95H3.1	0.313459	8.58164e-13
PIEZO2	RP11-95H3.1	0.338025	9.48683e-15
PIK3CG	RP11-95H3.1	0.323827	1.34745e-13
PIK3IP1	RP11-95H3.1	0.37288	7.69098e-18
PIK3R5	RP11-95H3.1	0.309853	1.60695e-12
PILRA	RP11-95H3.1	0.348532	1.21684e-15
PKD2	RP11-95H3.1	0.336428	1.28744e-14
PKMYT1	RP11-95H3.1	-0.309676	1.65677e-12
PKNOX2	RP11-95H3.1	0.346176	1.94159e-15
PLA2G5	RP11-95H3.1	0.540292	5.19707e-39
PLAC9	RP11-95H3.1	0.583781	9.84414e-47
PLD4	RP11-95H3.1	0.405348	4.45501e-21
PLEK	RP11-95H3.1	0.315415	6.0855e-13
PLEKHO2	RP11-95H3.1	0.398856	2.11391e-20
PLN	RP11-95H3.1	0.437472	1.19228e-24
PLSCR4	RP11-95H3.1	0.363235	6.02228e-17
PLXDC2	RP11-95H3.1	0.481441	3.35668e-30
PLXNC1	RP11-95H3.1	0.415085	4.03928e-22
PMP22	RP11-95H3.1	0.464553	5.67059e-28
PODN	RP11-95H3.1	0.435274	2.1537e-24
POLE	RP11-95H3.1	-0.352326	5.68725e-16
POLQ	RP11-95H3.1	-0.30752	2.40045e-12
POLR1A	RP11-95H3.1	-0.311059	1.30423e-12
POLR3A	RP11-95H3.1	-0.320697	2.37419e-13
POPDC2	RP11-95H3.1	0.383281	7.72432e-19
POU2F1	RP11-95H3.1	-0.31275	9.71591e-13
PPAPDC3	RP11-95H3.1	0.401573	1.10637e-20
PPM1G	RP11-95H3.1	-0.348581	1.20522e-15
PPM1M	RP11-95H3.1	0.395794	4.3545e-20
PPME1	RP11-95H3.1	-0.305789	3.22545e-12
PPP1R14A	RP11-95H3.1	0.311475	1.21313e-12
PPP6R3	RP11-95H3.1	-0.316732	4.82034e-13
PPRC1	RP11-95H3.1	-0.305323	3.49129e-12
PQLC3	RP11-95H3.1	0.354265	3.83945e-16
PRAM1	RP11-95H3.1	0.301552	6.59383e-12
PRC1	RP11-95H3.1	-0.352513	5.47671e-16
PRCD	RP11-95H3.1	0.360727	1.01699e-16
PRDM6	RP11-95H3.1	0.497256	2.11044e-32
PRELP	RP11-95H3.1	0.414247	4.9821e-22
PRICKLE1	RP11-95H3.1	0.314607	7.01582e-13
PRKCSH	RP11-95H3.1	-0.302186	5.92936e-12
PRKG1	RP11-95H3.1	0.517059	2.5139e-35
PRND	RP11-95H3.1	0.332322	2.80019e-14
PROSER1	RP11-95H3.1	-0.305362	3.46851e-12
PRPF19	RP11-95H3.1	-0.341694	4.67178e-15
PRR34	RP11-95H3.1	0.305493	3.39196e-12
PRR5L	RP11-95H3.1	0.323408	1.45411e-13
PRRC2A	RP11-95H3.1	-0.355307	3.10588e-16
PRRX1	RP11-95H3.1	0.404707	5.20342e-21
PTBP1	RP11-95H3.1	-0.342	4.40267e-15
PTCD1	RP11-95H3.1	-0.309127	1.82147e-12
PTCRA	RP11-95H3.1	0.349931	9.20364e-16
PTGDS	RP11-95H3.1	0.434929	2.3621e-24
PTGER4	RP11-95H3.1	0.412286	8.119e-22
PTGES2	RP11-95H3.1	-0.307801	2.28747e-12
PTGIR	RP11-95H3.1	0.473527	3.84825e-29
PTH1R	RP11-95H3.1	0.392539	9.31088e-20
PTPLAD2	RP11-95H3.1	0.308928	1.88484e-12
PTPN22	RP11-95H3.1	0.331512	3.25966e-14
PTPRC	RP11-95H3.1	0.353566	4.42516e-16
PTPRD	RP11-95H3.1	0.324157	1.2687e-13
PTPRO	RP11-95H3.1	0.412622	7.46822e-22
PTRF	RP11-95H3.1	0.325479	9.96568e-14
PUS1	RP11-95H3.1	-0.315603	5.88648e-13
RAB32	RP11-95H3.1	0.354655	3.54683e-16
RAB33A	RP11-95H3.1	0.327813	6.48652e-14
RAB44	RP11-95H3.1	0.333414	2.28013e-14
RAB8B	RP11-95H3.1	0.330694	3.79836e-14
RAD54L	RP11-95H3.1	-0.305048	3.65847e-12
RAI2	RP11-95H3.1	0.415094	4.02986e-22
RAMP2	RP11-95H3.1	0.334698	1.78866e-14
RAMP3	RP11-95H3.1	0.301247	6.9391e-12
RANBP3L	RP11-95H3.1	0.449854	3.92608e-26
RAP1A	RP11-95H3.1	0.365494	3.74218e-17
RARRES2	RP11-95H3.1	0.445444	1.34572e-25
RASGEF1B	RP11-95H3.1	0.360611	1.04168e-16
RASGRF2	RP11-95H3.1	0.313961	7.85974e-13
RASGRP2	RP11-95H3.1	0.340337	6.07869e-15
RASGRP4	RP11-95H3.1	0.405169	4.65224e-21
RASL12	RP11-95H3.1	0.48545	9.52026e-31
RASSF2	RP11-95H3.1	0.410588	1.23599e-21
RBM14	RP11-95H3.1	-0.320433	2.48966e-13
RBM15B	RP11-95H3.1	-0.31255	1.00613e-12
RBM28	RP11-95H3.1	-0.338869	8.0667e-15
RBMS3	RP11-95H3.1	0.352993	4.96982e-16
RBP5	RP11-95H3.1	0.321859	1.9255e-13
RCAN2	RP11-95H3.1	0.314465	7.19371e-13
RCBTB2	RP11-95H3.1	0.472897	4.66075e-29
RCCD1	RP11-95H3.1	-0.32651	8.24742e-14
RCSD1	RP11-95H3.1	0.395538	4.624e-20
RECK	RP11-95H3.1	0.44853	5.69363e-26
RECQL4	RP11-95H3.1	-0.318862	3.29922e-13
REM1	RP11-95H3.1	0.411921	8.88852e-22
RERG	RP11-95H3.1	0.377403	2.85975e-18
RETN	RP11-95H3.1	0.327085	7.41828e-14
RFTN2	RP11-95H3.1	0.445369	1.3742e-25
RGCC	RP11-95H3.1	0.462331	1.09041e-27
RGL1	RP11-95H3.1	0.370833	1.19729e-17
RGS1	RP11-95H3.1	0.30603	3.09608e-12
RGS10	RP11-95H3.1	0.30465	3.91354e-12
RGS13	RP11-95H3.1	0.40622	3.6044e-21
RGS18	RP11-95H3.1	0.483618	1.69669e-30
RGS5	RP11-95H3.1	0.3174	4.28126e-13
RGS9	RP11-95H3.1	0.354699	3.51559e-16
RHOJ	RP11-95H3.1	0.434753	2.47669e-24
RNASE6	RP11-95H3.1	0.444937	1.54873e-25
RNF122	RP11-95H3.1	0.304205	4.21965e-12
ROBO2	RP11-95H3.1	0.329494	4.75039e-14
RREB1	RP11-95H3.1	-0.324614	1.16718e-13
RRP12	RP11-95H3.1	-0.318914	3.26878e-13
RRS1	RP11-95H3.1	-0.310365	1.47093e-12
RUNX1T1	RP11-95H3.1	0.304088	4.30393e-12
S100B	RP11-95H3.1	0.349251	1.05435e-15
S1PR1	RP11-95H3.1	0.364137	4.98233e-17
S1PR4	RP11-95H3.1	0.307741	2.31147e-12
SAFB	RP11-95H3.1	-0.314969	6.58291e-13
SAMD1	RP11-95H3.1	-0.345081	2.40925e-15
SAMD3	RP11-95H3.1	0.320608	2.4125e-13
SAMSN1	RP11-95H3.1	0.348443	1.23867e-15
SAPCD2	RP11-95H3.1	-0.313973	7.84315e-13
SASH3	RP11-95H3.1	0.386764	3.51263e-19
SCARF2	RP11-95H3.1	0.4025	8.85904e-21
SCGB1A1	RP11-95H3.1	0.303519	4.7377e-12
SCIMP	RP11-95H3.1	0.345266	2.3235e-15
SCN2B	RP11-95H3.1	0.3687	1.89231e-17
SCN4B	RP11-95H3.1	0.383617	7.16321e-19
SCN7A	RP11-95H3.1	0.491652	1.31115e-31
SCT	RP11-95H3.1	0.301724	6.40647e-12
SDC2	RP11-95H3.1	0.389612	1.8309e-19
SELP	RP11-95H3.1	0.347	1.64982e-15
SELPLG	RP11-95H3.1	0.361066	9.47732e-17
SEMA5A	RP11-95H3.1	0.318916	3.2679e-13
SEPP1	RP11-95H3.1	0.343091	3.55888e-15
2021-09-04	RP11-95H3.1	0.528624	3.99889e-37
SERPING1	RP11-95H3.1	0.342426	4.05186e-15
SESN1	RP11-95H3.1	0.378205	2.39603e-18
SETD8	RP11-95H3.1	-0.339025	7.82907e-15
SF3B2	RP11-95H3.1	-0.369472	1.60409e-17
SF3B4	RP11-95H3.1	-0.316814	4.75118e-13
SFRP4	RP11-95H3.1	0.341306	5.03818e-15
SGCA	RP11-95H3.1	0.480464	4.55276e-30
SGCD	RP11-95H3.1	0.514805	5.53363e-35
SGCG	RP11-95H3.1	0.314386	7.29346e-13
SGIP1	RP11-95H3.1	0.357375	2.03344e-16
SH2D1A	RP11-95H3.1	0.339574	7.04292e-15
SH2D3C	RP11-95H3.1	0.317235	4.40933e-13
SH3BGRL	RP11-95H3.1	0.43395	3.06877e-24
SIGLEC14	RP11-95H3.1	0.305878	3.17722e-12
SIGLEC7	RP11-95H3.1	0.324597	1.17093e-13
SIGLEC9	RP11-95H3.1	0.323735	1.37006e-13
SIRPB2	RP11-95H3.1	0.33513	1.64792e-14
SIT1	RP11-95H3.1	0.306145	3.03607e-12
SLA	RP11-95H3.1	0.326593	8.12171e-14
SLC25A10	RP11-95H3.1	-0.3164	5.11237e-13
SLC2A9	RP11-95H3.1	0.351494	6.72529e-16
SLC40A1	RP11-95H3.1	0.355792	2.813e-16
SLC7A1	RP11-95H3.1	-0.323801	1.35375e-13
SLC7A7	RP11-95H3.1	0.312917	9.43529e-13
SLC9A9	RP11-95H3.1	0.40766	2.53708e-21
SLCO2B1	RP11-95H3.1	0.39351	7.42956e-20
SLIT2	RP11-95H3.1	0.413009	6.78406e-22
SLIT3	RP11-95H3.1	0.436799	1.42953e-24
SMARCD1	RP11-95H3.1	-0.309849	1.6081e-12
SMCO3	RP11-95H3.1	0.468475	1.76711e-28
SMG5	RP11-95H3.1	-0.331861	3.05317e-14
SMG7	RP11-95H3.1	-0.322357	1.75956e-13
SMIM3	RP11-95H3.1	0.425439	2.88175e-23
SMOC2	RP11-95H3.1	0.405386	4.41348e-21
SMPD4	RP11-95H3.1	-0.301919	6.20089e-12
SNRNP200	RP11-95H3.1	-0.30457	3.96678e-12
SNRPA	RP11-95H3.1	-0.328387	5.83268e-14
SNX20	RP11-95H3.1	0.310707	1.38626e-12
SNX3	RP11-95H3.1	0.306024	3.09907e-12
SPAG5	RP11-95H3.1	-0.356594	2.38691e-16
SPARC	RP11-95H3.1	0.447474	7.65058e-26
SPARCL1	RP11-95H3.1	0.480595	4.37045e-30
SPI1	RP11-95H3.1	0.335877	1.43008e-14
SPN	RP11-95H3.1	0.323158	1.5216e-13
SPON1	RP11-95H3.1	0.508423	5.00172e-34
SPRED1	RP11-95H3.1	0.317419	4.26722e-13
SPTBN2	RP11-95H3.1	-0.308363	2.07741e-12
SRGN	RP11-95H3.1	0.338116	9.32329e-15
SRPX	RP11-95H3.1	0.321282	2.1366e-13
SRRT	RP11-95H3.1	-0.340311	6.10867e-15
SRSF1	RP11-95H3.1	-0.334702	1.78754e-14
SSC5D	RP11-95H3.1	0.380432	1.46173e-18
SSPN	RP11-95H3.1	0.48237	2.51063e-30
SSRP1	RP11-95H3.1	-0.328362	5.85999e-14
ST6GALNAC5	RP11-95H3.1	0.320858	2.30648e-13
ST6GALNAC6	RP11-95H3.1	0.355503	2.98392e-16
STAP1	RP11-95H3.1	0.312132	1.08217e-12
STARD8	RP11-95H3.1	0.339344	7.36176e-15
STK17A	RP11-95H3.1	0.312335	1.04454e-12
STK17B	RP11-95H3.1	0.387876	2.72565e-19
STON1	RP11-95H3.1	0.317405	4.27819e-13
STX11	RP11-95H3.1	0.301461	6.69521e-12
STX12	RP11-95H3.1	0.341836	4.54528e-15
SUDS3	RP11-95H3.1	-0.311146	1.2846e-12
SUGCT	RP11-95H3.1	0.374735	5.13585e-18
SVEP1	RP11-95H3.1	0.380789	1.34983e-18
SYDE1	RP11-95H3.1	0.313845	8.02084e-13
SYNC	RP11-95H3.1	0.316751	4.8049e-13
SYNDIG1	RP11-95H3.1	0.349378	1.02797e-15
SYNPO	RP11-95H3.1	0.310416	1.45785e-12
SYNPO2	RP11-95H3.1	0.42507	3.17137e-23
TACC3	RP11-95H3.1	-0.315313	6.19613e-13
TAF4	RP11-95H3.1	-0.348938	1.1224e-15
TAGAP	RP11-95H3.1	0.354645	3.55433e-16
TAGLN	RP11-95H3.1	0.483996	1.50653e-30
TARDBP	RP11-95H3.1	-0.319331	3.03405e-13
TARS2	RP11-95H3.1	-0.305719	3.26431e-12
TBC1D10C	RP11-95H3.1	0.307461	2.4248e-12
TBX2	RP11-95H3.1	0.346045	1.99256e-15
TBX4	RP11-95H3.1	0.381433	1.16919e-18
TBX5	RP11-95H3.1	0.490619	1.82955e-31
TCEAL1	RP11-95H3.1	0.312601	9.97064e-13
TCEAL7	RP11-95H3.1	0.573476	8.47364e-45
TCF21	RP11-95H3.1	0.436093	1.72879e-24
TCF4	RP11-95H3.1	0.422013	6.97391e-23
TCOF1	RP11-95H3.1	-0.34743	1.5151e-15
TEK	RP11-95H3.1	0.31887	3.2948e-13
TESPA1	RP11-95H3.1	0.363966	5.16469e-17
TFEC	RP11-95H3.1	0.35518	3.18705e-16
TGFB1I1	RP11-95H3.1	0.336117	1.36604e-14
TGFB3	RP11-95H3.1	0.397971	2.60717e-20
TGFBR2	RP11-95H3.1	0.30336	4.86656e-12
THSD1	RP11-95H3.1	0.36324	6.01555e-17
THY1	RP11-95H3.1	0.346061	1.98652e-15
TICRR	RP11-95H3.1	-0.342087	4.32862e-15
TIMELESS	RP11-95H3.1	-0.352533	5.45377e-16
TIMP2	RP11-95H3.1	0.31879	3.34232e-13
TIMP3	RP11-95H3.1	0.304922	3.73753e-12
TLR10	RP11-95H3.1	0.327719	6.59957e-14
TLR4	RP11-95H3.1	0.419156	1.44612e-22
TLR7	RP11-95H3.1	0.397608	2.84047e-20
TM6SF1	RP11-95H3.1	0.400296	1.50093e-20
TM9SF4	RP11-95H3.1	-0.309338	1.75634e-12
TMEM119	RP11-95H3.1	0.560498	1.85963e-42
TMEM130	RP11-95H3.1	0.329087	5.12278e-14
TMEM132E	RP11-95H3.1	0.318692	3.40114e-13
TMEM155	RP11-95H3.1	0.301429	6.73131e-12
TMEM200A	RP11-95H3.1	0.449744	4.05037e-26
TMEM204	RP11-95H3.1	0.440134	5.79155e-25
TMEM236	RP11-95H3.1	0.327781	6.52458e-14
TMEM47	RP11-95H3.1	0.396441	3.74003e-20
TMSB4X	RP11-95H3.1	0.323901	1.32936e-13
TNFAIP8	RP11-95H3.1	0.310624	1.40633e-12
TNFAIP8L2	RP11-95H3.1	0.437084	1.32406e-24
TNFAIP8L3	RP11-95H3.1	0.324013	1.30258e-13
TNFSF12	RP11-95H3.1	0.402552	8.74799e-21
TNFSF13B	RP11-95H3.1	0.350874	7.61827e-16
TNFSF8	RP11-95H3.1	0.401915	1.01928e-20
TOMM40	RP11-95H3.1	-0.305107	3.62214e-12
TONSL	RP11-95H3.1	-0.3102	1.51341e-12
TPK1	RP11-95H3.1	0.318417	3.57217e-13
TPSAB1	RP11-95H3.1	0.410415	1.2899e-21
TPSB2	RP11-95H3.1	0.347244	1.57185e-15
TPST2	RP11-95H3.1	0.300374	8.02772e-12
TRAF2	RP11-95H3.1	-0.312696	9.808e-13
TRAT1	RP11-95H3.1	0.320624	2.4056e-13
TREM2	RP11-95H3.1	0.443516	2.29283e-25
TREML1	RP11-95H3.1	0.353049	4.91404e-16
TRIM22	RP11-95H3.1	0.332405	2.7569e-14
TRIM28	RP11-95H3.1	-0.348351	1.26165e-15
TRPV2	RP11-95H3.1	0.377979	2.51863e-18
TSHZ3	RP11-95H3.1	0.329509	4.73707e-14
TSPAN18	RP11-95H3.1	0.310066	1.54903e-12
TSPAN2	RP11-95H3.1	0.46188	1.24446e-27
TSPAN4	RP11-95H3.1	0.313632	8.32653e-13
TUBA1A	RP11-95H3.1	0.370353	1.32756e-17
TXNDC15	RP11-95H3.1	0.355772	2.82402e-16
TXNIP	RP11-95H3.1	0.310544	1.42591e-12
TYROBP	RP11-95H3.1	0.418073	1.90342e-22
UBAP2	RP11-95H3.1	-0.308456	2.04434e-12
UBAP2L	RP11-95H3.1	-0.349116	1.08324e-15
UBE2O	RP11-95H3.1	-0.313737	8.17482e-13
UGGT1	RP11-95H3.1	-0.316361	5.14847e-13
UNC45B	RP11-95H3.1	0.376942	3.16563e-18
UNC5C	RP11-95H3.1	0.488995	3.08113e-31
VARS	RP11-95H3.1	-0.338244	9.09706e-15
VCAM1	RP11-95H3.1	0.365807	3.50257e-17
VGLL3	RP11-95H3.1	0.317933	3.89398e-13
VIM	RP11-95H3.1	0.371404	1.05849e-17
VSIG4	RP11-95H3.1	0.350718	7.86056e-16
VSTM4	RP11-95H3.1	0.320156	2.61673e-13
WAS	RP11-95H3.1	0.306874	2.68093e-12
WBP1L	RP11-95H3.1	0.353166	4.79888e-16
WDR5	RP11-95H3.1	-0.334761	1.7675e-14
WFDC1	RP11-95H3.1	0.310852	1.35185e-12
WHSC1	RP11-95H3.1	-0.391393	1.21428e-19
WIPF1	RP11-95H3.1	0.319649	2.86606e-13
WISP2	RP11-95H3.1	0.390793	1.39482e-19
WNT2	RP11-95H3.1	0.448105	6.41464e-26
XPNPEP2	RP11-95H3.1	0.321888	1.91542e-13
XPO5	RP11-95H3.1	-0.307954	2.22837e-12
YPEL5	RP11-95H3.1	0.348315	1.27068e-15
ZBTB12	RP11-95H3.1	-0.318213	3.70455e-13
ZCCHC24	RP11-95H3.1	0.472007	6.10342e-29
ZEB1	RP11-95H3.1	0.444854	1.58487e-25
ZEB2	RP11-95H3.1	0.428291	1.37017e-23
ZFPM2	RP11-95H3.1	0.357209	2.10386e-16
ZMYM6NB	RP11-95H3.1	0.32979	4.4957e-14
ZMYND19	RP11-95H3.1	-0.326738	7.90814e-14
ZNF25	RP11-95H3.1	0.374353	5.58241e-18
ZNF385D	RP11-95H3.1	0.384413	5.98581e-19
ZNF423	RP11-95H3.1	0.368007	2.19434e-17
ZNF441	RP11-95H3.1	0.306593	2.81246e-12
ZNF521	RP11-95H3.1	0.423152	5.20511e-23
ZNF687	RP11-95H3.1	-0.302014	6.10276e-12
ZNF846	RP11-95H3.1	0.315042	6.49832e-13
