# Supplementary material for: LINC02126 is a potential diagnostic, prognostic and immunotherapeutic target for lung adenocarcinoma
Source: BMC Pulm Med. 2022 Nov 10;22:412. doi: 10.1186/s12890-022-02215-4 (PMC9650865; doi:10.1186/s12890-022-02215-4)
Supplement: Supplementary file 3 — Additional file 3. [file 12890_2022_2215_MOESM3_ESM.xlsx]

## Sheet: Up-regulation
	logFC	AveExpr	t	P.Value	adj.P.Val	B
DCN	1.36894	4.63646	16.4603	6.90627e-49	1.36123e-44	100.151
LUM	1.32485	7.18183	15.1291	8.63018e-43	8.50504e-39	86.3229
TMEM119	1.10431	3.19533	14.7481	4.4522e-41	2.9251e-37	82.4387
MFAP4	1.59755	4.83074	14.6424	1.3193e-40	6.50086e-37	81.3687
OLFML1	0.757189	1.80429	14.5498	3.41211e-40	1.34505e-36	80.4328
IGFBP7	0.909385	6.9254	14.0246	7.12266e-38	2.33979e-34	75.1721
COX7A1	0.73548	2.43455	13.8503	4.11355e-37	1.15826e-33	73.4451
ECM2	0.714156	1.60294	13.7636	9.81531e-37	2.41825e-33	72.5886
ITGA8	0.817395	1.50994	13.6855	2.14192e-36	4.69079e-33	71.8201
SPON1	1.14877	3.06993	13.5601	7.4734e-36	1.47301e-32	70.5895
MOXD1	1.03379	2.95051	13.3681	5.01591e-35	7.60488e-32	68.7146
MSRB3	0.796776	2.16272	13.3406	6.58025e-35	9.26405e-32	68.4473
FMO2	1.03563	2.27771	12.9813	2.23348e-33	2.75137e-30	64.9768
PLAC9	0.744043	1.91945	12.9109	4.4302e-33	5.13643e-30	64.3025
LMOD1	0.871746	2.22457	12.8557	7.57507e-33	8.2947e-30	63.7744
PLXDC2	0.820427	2.76824	12.7757	1.64372e-32	1.68512e-29	63.0117
MEOX2	0.758327	1.39523	12.7384	2.35546e-32	2.15756e-29	62.6576
FGF7	0.715412	1.31443	12.7361	2.40823e-32	2.15756e-29	62.6357
TBX5	0.615533	1.46901	12.5782	1.10162e-31	9.04703e-29	61.139
LAMA2	0.740806	1.82065	12.4427	4.02708e-31	2.83478e-28	59.863
SPARCL1	0.977453	5.314	12.2119	3.60631e-30	2.29291e-27	57.7053
AOC3	1.02282	3.33311	12.1335	7.55233e-30	4.5108e-27	56.9779
MGP	1.15643	5.95984	12.0055	2.51377e-29	1.37629e-26	55.7945
ZCCHC24	0.595192	2.69024	11.9942	2.79372e-29	1.48822e-26	55.6906
GAS7	0.71642	2.0006	11.9846	3.05651e-29	1.55123e-26	55.6022
MYLK	0.758019	2.31888	11.9449	4.43036e-29	2.18306e-26	55.2369
RASL12	0.689427	2.3099	11.8357	1.22563e-28	5.75172e-26	54.2357
SCN7A	0.800522	1.32808	11.7385	3.01693e-28	1.35145e-25	53.3494
MRVI1	0.60315	1.61498	11.7259	3.39027e-28	1.48494e-25	53.2346
A2M	1.06249	7.08455	11.6836	5.01121e-28	2.1472e-25	52.8502
PODN	0.928938	3.07186	11.6547	6.54208e-28	2.7435e-25	52.5879
PMP22	0.765098	4.53055	11.6132	9.58075e-28	3.84549e-25	52.2126
FBLN1	1.02598	4.26152	11.6113	9.75518e-28	3.84549e-25	52.1949
COL14A1	1.06631	2.40694	11.605	1.03386e-27	3.99558e-25	52.1377
SLIT3	0.796604	1.43806	11.5366	1.93536e-27	7.19736e-25	51.5209
ITGBL1	0.851146	1.99345	11.4567	4.01893e-27	1.46691e-24	50.8022
LTBP2	0.993886	4.41401	11.3691	8.92443e-27	3.03277e-24	50.0175
SSPN	0.649713	1.65479	11.2895	1.83711e-26	5.93599e-24	49.3074
DPT	1.19138	3.35053	11.2768	2.06211e-26	6.45145e-24	49.1938
TAGLN	0.940876	5.35021	11.2713	2.16553e-26	6.66917e-24	49.1457
CDH11	0.899103	2.95891	11.22	3.4433e-26	1.04412e-23	48.6896
CXCL12	0.890795	2.58896	11.2125	3.68293e-26	1.09986e-23	48.6234
FMO3	0.779818	1.84013	11.2059	3.90862e-26	1.14983e-23	48.5649
C7	1.48765	3.33777	11.1938	4.36048e-26	1.2639e-23	48.4574
SGCA	0.680622	1.27571	11.1612	5.84751e-26	1.64649e-23	48.1688
OMD	0.783489	1.12251	11.0915	1.09284e-25	3.03379e-23	47.5539
ISLR	1.03892	4.55788	11.0607	1.43902e-25	3.93756e-23	47.2833
MMP2	1.05858	5.84012	11.0592	1.45836e-25	3.93756e-23	47.2702
ELN	1.19785	3.61788	10.9758	3.06992e-25	7.85819e-23	46.5384
LY86	0.863124	2.88481	10.964	3.40904e-25	8.61438e-23	46.4354
GJA5	0.795226	2.9798	10.8951	6.28653e-25	1.52972e-22	45.8337
C10orf128	0.587877	1.78728	10.8808	7.13935e-25	1.71172e-22	45.7087
EVI2A	0.784781	2.70474	10.8727	7.67121e-25	1.79999e-22	45.638
LHFP	0.639863	3.58133	10.8687	7.94649e-25	1.84265e-22	45.6034
GLT8D2	0.669768	1.75967	10.7248	2.82582e-24	6.40195e-22	44.3563
RAI2	0.659198	2.09797	10.6821	4.10723e-24	9.19926e-22	43.9888
SPARC	0.859265	7.76325	10.5991	8.48053e-24	1.82095e-21	43.2763
PRELP	1.01377	3.54737	10.5989	8.49963e-24	1.82095e-21	43.274
SLIT2	0.635082	1.61304	10.582	9.84703e-24	2.05151e-21	43.1294
MYL9	0.782191	5.63242	10.5815	9.88805e-24	2.05151e-21	43.1254
TMEM204	0.598791	3.10493	10.5044	1.93265e-23	3.96798e-21	42.4668
GMFG	0.721021	3.81604	10.4947	2.10243e-23	4.27205e-21	42.3841
HEPH	0.641646	1.70331	10.4276	3.75417e-23	7.55048e-21	41.8144
ARHGEF6	0.593488	2.17701	10.4258	3.81386e-23	7.59306e-21	41.7989
CPA3	1.22717	3.23383	10.4221	3.93652e-23	7.75889e-21	41.7678
FOXF2	0.73136	1.89967	10.411	4.33391e-23	8.45755e-21	41.6733
LBH	0.717708	4.88488	10.3853	5.40701e-23	1.04482e-20	41.456
BTK	0.623157	1.88943	10.3689	6.22764e-23	1.19172e-20	41.3172
LRRC17	0.615853	1.30618	10.3256	9.02918e-23	1.7112e-20	40.9522
FHL1	0.903175	2.32674	10.3106	1.02637e-22	1.92665e-20	40.8263
PDGFRA	0.716875	2.23667	10.2759	1.38139e-22	2.54459e-20	40.5345
SSC5D	0.685201	1.95479	10.2713	1.43675e-22	2.62207e-20	40.4959
ACTA2	0.881241	5.68522	10.2558	1.64124e-22	2.91431e-20	40.3652
OGN	0.793633	1.08185	10.2305	2.03542e-22	3.51913e-20	40.1538
PLN	0.831862	1.96661	10.223	2.17043e-22	3.71993e-20	40.0907
LAMP5	0.767009	1.74446	10.1724	3.33845e-22	5.67248e-20	39.6678
TCF21	0.63189	1.0414	10.1611	3.67547e-22	6.13929e-20	39.5733
PLXNC1	0.587142	2.13366	10.1439	4.2523e-22	7.04309e-20	39.4301
RASSF2	0.667486	2.69733	10.0931	6.53552e-22	1.06459e-19	39.008
GYPC	0.604815	2.65073	10.0826	7.14372e-22	1.15412e-19	38.9207
DKK3	0.817025	3.78295	10.0702	7.93275e-22	1.27117e-19	38.8178
ASPN	1.04995	3.32688	10.0574	8.83518e-22	1.39313e-19	38.712
CD52	0.978159	5.08052	10.0131	1.28355e-21	1.96114e-19	38.3452
MATN3	0.783745	1.7586	9.98205	1.66609e-21	2.52605e-19	38.0891
FBN1	0.838086	2.81588	9.97772	1.72767e-21	2.59107e-19	38.0535
RGCC	0.73595	5.23776	9.96664	1.8959e-21	2.80963e-19	37.9622
HPGDS	0.700744	1.38805	9.91755	2.85958e-21	4.14429e-19	37.5587
COLEC12	0.863152	2.46487	9.88398	3.78458e-21	5.40568e-19	37.2836
ABI3BP	0.70089	1.59037	9.88371	3.79327e-21	5.40568e-19	37.2813
ISM1	0.795788	1.87039	9.88311	3.81222e-21	5.40568e-19	37.2764
GUCY1A3	0.641006	2.43346	9.88105	3.87826e-21	5.46003e-19	37.2596
PDGFRB	0.689738	4.06501	9.86656	4.37599e-21	6.11708e-19	37.141
WNT2	0.723815	1.79267	9.85621	4.77015e-21	6.62111e-19	37.0564
PTGDS	1.15899	4.31213	9.85443	4.84136e-21	6.67295e-19	37.0418
GPR34	0.735987	2.13825	9.85162	4.95565e-21	6.78305e-19	37.0189
BGN	0.824766	7.74358	9.84993	5.02576e-21	6.83157e-19	37.0051
CTSK	0.946539	4.98613	9.83762	5.56756e-21	7.46508e-19	36.9046
CCR2	0.602373	1.48448	9.82401	6.23468e-21	8.30308e-19	36.7935
TGFB3	0.590235	2.39847	9.79195	8.13433e-21	1.06177e-18	36.5324
BICC1	0.685301	1.74371	9.78002	8.97964e-21	1.1644e-18	36.4354
CD4	0.766948	4.46143	9.77458	9.39364e-21	1.21012e-18	36.3911
MAMDC2	0.795597	1.51741	9.72322	1.43607e-20	1.83798e-18	35.9745
TPSAB1	1.02983	2.97291	9.71422	1.54673e-20	1.96684e-18	35.9017
LRRC32	0.607675	2.94192	9.70825	1.62485e-20	2.05293e-18	35.8533
HMCN1	0.60529	1.38389	9.69186	1.85966e-20	2.33464e-18	35.7208
INMT	1.04198	2.56596	9.67569	2.12424e-20	2.64993e-18	35.5903
MYH11	0.942619	2.42115	9.64165	2.80968e-20	3.48295e-18	35.3159
ADH1B	1.23413	2.17718	9.62444	3.23539e-20	3.98559e-18	35.1774
PDLIM3	0.652755	2.03453	9.62118	3.32301e-20	4.06811e-18	35.1512
COL8A1	0.902256	3.69062	9.61809	3.40822e-20	4.14667e-18	35.1263
FRZB	0.759181	2.38985	9.60566	3.77352e-20	4.56295e-18	35.0264
CCDC80	0.872774	3.19768	9.59628	4.07448e-20	4.89683e-18	34.9511
HTRA1	0.748203	5.20907	9.59518	4.11138e-20	4.91123e-18	34.9423
WISP2	0.624974	1.48755	9.57551	4.8282e-20	5.73276e-18	34.7846
SVEP1	0.597389	1.19313	9.56601	5.2178e-20	6.1216e-18	34.7084
CNN1	0.741434	2.23244	9.55564	5.67847e-20	6.62265e-18	34.6254
PRRX1	0.711141	2.45073	9.53196	6.88665e-20	7.93777e-18	34.4362
COL6A3	0.914849	4.91411	9.49566	9.25162e-20	1.03608e-17	34.1465
VCAM1	0.806539	2.65226	9.46467	1.18963e-19	1.29545e-17	33.8999
LOXL1	0.680327	2.97221	9.45883	1.24724e-19	1.35072e-17	33.8535
RNASE6	0.712163	3.85806	9.44683	1.37457e-19	1.48048e-17	33.7581
MS4A7	0.73605	2.85074	9.43143	1.55695e-19	1.65878e-17	33.6359
EVI2B	0.733459	3.53426	9.41701	1.74926e-19	1.83876e-17	33.5216
FIBIN	0.779741	2.10111	9.40932	1.86135e-19	1.9309e-17	33.4607
SMOC2	0.867654	2.57039	9.40786	1.88346e-19	1.94361e-17	33.4491
FSTL1	0.734728	4.55262	9.40531	1.9226e-19	1.97367e-17	33.429
MS4A6A	0.760154	3.12786	9.39166	2.14628e-19	2.19187e-17	33.321
TMEM47	0.611224	2.34907	9.38839	2.20358e-19	2.23348e-17	33.2952
SCARF2	0.593943	2.02681	9.38145	2.33029e-19	2.34337e-17	33.2403
COL8A2	0.84343	2.54787	9.38035	2.35118e-19	2.35237e-17	33.2316
RARRES2	0.862632	5.05259	9.35072	2.98408e-19	2.97052e-17	32.9978
ARHGAP31	0.586218	2.19196	9.30099	4.44731e-19	4.38283e-17	32.6064
DAB2	0.607366	3.14644	9.2955	4.64707e-19	4.55691e-17	32.5634
ADAMTSL2	0.657107	2.22496	9.29143	4.80117e-19	4.68471e-17	32.5314
PTGER4	0.60911	2.03083	9.27714	5.38223e-19	5.20018e-17	32.4193
TLR4	0.610136	2.02019	9.24315	7.06077e-19	6.72308e-17	32.1531
SFRP4	1.13932	3.71017	9.23749	7.38668e-19	6.99959e-17	32.1089
IRF8	0.678377	2.43139	9.20364	9.67077e-19	9.07671e-17	31.8447
AMICA1	0.592589	1.78316	9.18931	1.08377e-18	1.0076e-16	31.733
GIMAP6	0.599514	2.58874	9.17042	1.25911e-18	1.15968e-16	31.586
EMILIN1	0.793771	4.33627	9.15415	1.43238e-18	1.31312e-16	31.4596
TBX4	0.629934	1.58448	9.14747	1.51023e-18	1.37809e-16	31.4077
NCF4	0.675046	3.36895	9.14538	1.5354e-18	1.39459e-16	31.3915
CD69	0.731413	2.04247	9.14467	1.5441e-18	1.39606e-16	31.3859
SERPING1	0.690153	6.25858	9.13756	1.63338e-18	1.46336e-16	31.3308
CALCRL	0.61031	2.40838	9.13271	1.69734e-18	1.51378e-16	31.2932
COL10A1	1.14465	3.46024	9.12478	1.80721e-18	1.59731e-16	31.2317
NKD2	0.682944	2.0449	9.12171	1.85148e-18	1.62914e-16	31.208
CYBRD1	0.826175	4.40357	9.10015	2.1952e-18	1.91449e-16	31.041
TNFAIP8L2	0.63508	2.56337	9.09534	2.27995e-18	1.97964e-16	31.0039
SASH3	0.702968	3.29868	9.09274	2.3272e-18	2.0118e-16	30.9838
NBL1	0.74467	4.12099	9.08385	2.49611e-18	2.13906e-16	30.9151
MNDA	0.775919	3.04321	9.07311	2.71664e-18	2.30797e-16	30.8321
GAS6	0.709223	3.9327	9.04605	3.36082e-18	2.78327e-16	30.6235
ADAMTS8	0.588693	0.862364	9.03363	3.70508e-18	3.05553e-16	30.5279
LST1	0.729498	2.86059	9.02382	4.00157e-18	3.27265e-16	30.4525
GIMAP7	0.669206	3.31093	9.0178	4.19501e-18	3.41668e-16	30.4062
IGFBP4	0.632939	7.57229	9.00336	4.69756e-18	3.81025e-16	30.2953
COL16A1	0.654137	2.5975	8.92906	8.39178e-18	6.64265e-16	29.7267
KCTD12	0.691161	4.1385	8.91758	9.17605e-18	7.2344e-16	29.6392
EDNRA	0.647107	2.68473	8.90305	1.02732e-17	8.06709e-16	29.5285
CD1C	0.85219	1.87328	8.86471	1.38321e-17	1.06496e-15	29.2371
GLIPR2	0.657134	3.44253	8.84005	1.67412e-17	1.26911e-15	29.05
FILIP1L	0.6783	3.03664	8.83215	1.77945e-17	1.34379e-15	28.9903
S1PR1	0.589394	2.91252	8.82716	1.84945e-17	1.38603e-15	28.9525
AEBP1	0.876322	5.92887	8.80077	2.26708e-17	1.68619e-15	28.753
AIF1	0.733113	4.43757	8.79847	2.30766e-17	1.70993e-15	28.7356
IL7R	0.806262	2.9933	8.77952	2.67013e-17	1.95644e-15	28.5927
MSR1	0.789684	2.78371	8.77089	2.85343e-17	2.08301e-15	28.5277
FMOD	0.728666	4.28102	8.76465	2.99365e-17	2.15346e-15	28.4807
FBLN2	0.804504	3.68012	8.76056	3.0892e-17	2.21411e-15	28.4499
ANTXR1	0.784659	4.08698	8.74792	3.40405e-17	2.42722e-15	28.3548
CALD1	0.619806	4.11403	8.74432	3.49929e-17	2.47208e-15	28.3278
FBLN5	0.720985	3.11747	8.72052	4.19969e-17	2.92527e-15	28.1491
CYP1B1	0.80755	3.39366	8.70015	4.90791e-17	3.40616e-15	27.9965
GIMAP4	0.619228	3.72126	8.69401	5.14384e-17	3.55737e-15	27.9505
C1orf162	0.603762	2.86889	8.67667	5.87199e-17	4.01864e-15	27.8209
ACTG2	0.771359	2.11613	8.67005	6.17642e-17	4.21043e-15	27.7714
SLCO2B1	0.722363	3.05688	8.66965	6.19495e-17	4.21043e-15	27.7684
RGL1	0.588731	3.11471	8.65453	6.95155e-17	4.67628e-15	27.6556
ALOX5AP	0.853062	4.25488	8.64007	7.76028e-17	5.18492e-15	27.5478
FOLR2	0.865591	3.58496	8.62722	8.55677e-17	5.67858e-15	27.4521
PTPRC	0.754602	3.15839	8.58974	1.13713e-16	7.42148e-15	27.1737
CD37	0.677665	3.05241	8.55873	1.43784e-16	9.29172e-15	26.944
FGL2	0.769741	3.17235	8.5397	1.66004e-16	1.06232e-14	26.8033
TREM2	0.851358	4.13616	8.51465	2.00495e-16	1.27476e-14	26.6185
DES	0.899475	1.92738	8.47564	2.68795e-16	1.69263e-14	26.3316
HLA-DRA	0.912061	9.83341	8.43616	3.61291e-16	2.24639e-14	26.0421
IL33	0.813122	2.6926	8.38602	5.25219e-16	3.19508e-14	25.676
HLA-DMB	0.766989	4.16892	8.37528	5.68906e-16	3.43961e-14	25.5978
C1R	0.610279	5.55142	8.36556	6.11555e-16	3.67492e-14	25.5271
CLEC4A	0.5982	2.23587	8.34383	7.18631e-16	4.26359e-14	25.3692
CCDC8	0.586274	1.70417	8.31369	8.98435e-16	5.25464e-14	25.1507
SELPLG	0.639034	3.83364	8.30667	9.4633e-16	5.51839e-14	25.0999
DOK2	0.646485	2.86485	8.30285	9.73459e-16	5.6432e-14	25.0723
ARHGDIB	0.596542	6.70722	8.27681	1.1798e-15	6.77958e-14	24.8842
IGSF6	0.660181	2.79594	8.26771	1.26167e-15	7.22895e-14	24.8186
ACKR1	0.877476	2.33865	8.25902	1.3451e-15	7.68463e-14	24.7559
CD53	0.706708	4.85824	8.24355	1.50727e-15	8.56147e-14	24.6446
FAP	0.615924	1.86663	8.22729	1.69852e-15	9.59249e-14	24.5277
ITM2A	0.645868	3.06819	8.21558	1.851e-15	1.03645e-13	24.4437
CCL19	1.19866	4.16961	8.20721	1.96805e-15	1.08656e-13	24.3837
PTRF	0.617441	5.46457	8.19825	2.10167e-15	1.15709e-13	24.3194
TRIM22	0.631823	3.66401	8.17394	2.51072e-15	1.36326e-13	24.1455
NDN	0.632916	3.08104	8.17037	2.57699e-15	1.39157e-13	24.1201
MS4A4A	0.680464	3.06949	8.13978	3.22138e-15	1.71604e-13	23.9018
KLRB1	0.585734	1.97649	8.13483	3.33961e-15	1.76945e-13	23.8666
CTGF	0.797255	5.97982	8.12783	3.51435e-15	1.85208e-13	23.8167
CHRDL1	0.863169	2.06107	8.12745	3.52394e-15	1.85218e-13	23.814
F13A1	0.910439	3.1313	8.10561	4.13043e-15	2.14239e-13	23.6588
THY1	0.688124	3.78559	8.09922	4.32665e-15	2.23241e-13	23.6134
FCER1A	0.95824	1.8955	8.07025	5.3375e-15	2.7184e-13	23.4081
LAPTM5	0.684288	6.33098	8.03929	6.67651e-15	3.34845e-13	23.1893
GPR183	0.717294	3.38715	8.02164	7.58286e-15	3.7742e-13	23.0649
TPSB2	0.951434	2.91792	8.00746	8.39791e-15	4.15886e-13	22.9651
CLEC10A	0.642294	1.91778	7.99784	9.00003e-15	4.4127e-13	22.8974
MPEG1	0.654228	3.29817	7.996	9.12e-15	4.46043e-13	22.8845
CD48	0.705016	2.69856	7.99281	9.33116e-15	4.55241e-13	22.8621
MXRA8	0.738614	4.54989	7.94677	1.29824e-14	6.21075e-13	22.5394
C1S	0.675995	5.63093	7.94447	1.31982e-14	6.29871e-13	22.5233
CYR61	0.79495	5.86471	7.93808	1.38152e-14	6.57722e-13	22.4786
HLA-DPB1	0.828669	6.9254	7.91313	1.65106e-14	7.78528e-13	22.3045
MRC2	0.631142	4.13921	7.91238	1.65987e-14	7.80813e-13	22.2993
TYROBP	0.737082	6.12564	7.9055	1.74333e-14	8.12319e-13	22.2513
FABP4	0.836521	1.49937	7.87825	2.11664e-14	9.74743e-13	22.0618
HSPB6	0.692583	2.02456	7.84127	2.7521e-14	1.24699e-12	21.8053
PCOLCE	0.661081	4.23581	7.81789	3.24739e-14	1.45138e-12	21.6436
TIMP2	0.628465	5.62658	7.81705	3.26655e-14	1.45665e-12	21.6379
IGJ	1.20843	7.5896	7.79276	3.87781e-14	1.70606e-12	21.4704
OLFML3	0.775722	3.97578	7.78654	4.0518e-14	1.77469e-12	21.4275
CCR7	0.622227	1.86415	7.78069	4.22226e-14	1.84525e-12	21.3872
PTGIS	0.668007	2.22084	7.77593	4.36601e-14	1.89676e-12	21.3545
TMEM130	0.819757	1.62522	7.74562	5.40335e-14	2.3102e-12	21.1464
TUBA1A	0.602783	5.25061	7.72854	6.09095e-14	2.57072e-12	21.0294
HLA-DPA1	0.845498	6.16892	7.72736	6.14148e-14	2.58651e-12	21.0213
CXCR4	0.630716	5.12255	7.68704	8.14273e-14	3.36464e-12	20.746
RCAN2	0.666102	2.44039	7.62601	1.24516e-13	4.99282e-12	20.3314
MRC1	0.907652	3.57986	7.61459	1.34778e-13	5.35581e-12	20.2541
HSD11B1	0.594576	2.2244	7.58536	1.64994e-13	6.35161e-12	20.0566
COL3A1	0.940061	7.76564	7.56937	1.84258e-13	7.03822e-12	19.9489
OLR1	0.801444	3.1402	7.56197	1.93905e-13	7.34975e-12	19.8991
OLFML2B	0.612434	3.23269	7.52696	2.46741e-13	9.24573e-12	19.664
SDC2	0.587726	3.34702	7.50243	2.91977e-13	1.0839e-11	19.4997
PID1	0.621114	2.20724	7.49626	3.04579e-13	1.12421e-11	19.4585
ITGB6	0.808199	4.43351	7.47417	3.54253e-13	1.29063e-11	19.3111
SERPINF1	0.746909	5.20108	7.46385	3.80132e-13	1.38236e-11	19.2423
ANGPTL2	0.634491	3.71336	7.45869	3.93764e-13	1.42489e-11	19.208
CD1E	0.613881	1.1823	7.424	4.98668e-13	1.75827e-11	18.9776
TNS1	0.592286	3.85749	7.40227	5.77983e-13	2.01885e-11	18.8337
FAIM3	0.590959	2.42864	7.40208	5.78718e-13	2.01885e-11	18.8324
HLA-DOA	0.778366	3.78626	7.38094	6.67855e-13	2.30937e-11	18.6927
CH25H	0.825279	2.46548	7.36919	7.23072e-13	2.47857e-11	18.6153
CD79B	0.648922	1.99255	7.36211	7.58505e-13	2.59551e-11	18.5686
LTBP1	0.594498	3.41201	7.35075	8.18945e-13	2.77821e-11	18.4939
NCF2	0.604609	3.72742	7.32045	1.00438e-12	3.33834e-11	18.2949
HLA-DOB	0.592739	2.26957	7.30109	1.1439e-12	3.77027e-11	18.1681
CYS1	0.626925	1.31294	7.26826	1.42537e-12	4.63599e-11	17.9537
C10orf10	0.603076	5.02242	7.23715	1.75438e-12	5.60434e-11	17.7513
LSP1	0.587647	3.75095	7.21487	2.03501e-12	6.42789e-11	17.6067
CSF1R	0.631928	3.84451	7.20812	2.12837e-12	6.69061e-11	17.563
GGTLC1	1.16015	2.55475	7.20079	2.23458e-12	6.97997e-11	17.5156
C3AR1	0.612145	3.30065	7.16379	2.85545e-12	8.78018e-11	17.2767
THBS2	0.85194	4.56094	7.13901	3.36306e-12	1.02293e-10	17.1173
FPR3	0.632792	3.48234	7.13422	3.47111e-12	1.05417e-10	17.0865
ALOX5	0.624712	3.5911	7.12244	3.75126e-12	1.12881e-10	17.0109
HCK	0.618724	3.36021	7.11295	3.99277e-12	1.19783e-10	16.9502
HLA-DRB1	0.811564	8.96075	7.10836	4.11515e-12	1.23267e-10	16.9208
HLA-DQA1	0.822293	4.89832	7.10629	4.1717e-12	1.24582e-10	16.9075
MFAP2	0.642147	3.19633	7.0924	4.57013e-12	1.35048e-10	16.8187
SCGB1A1	2.0715	4.61983	7.08681	4.74076e-12	1.39881e-10	16.783
COL1A2	0.817446	6.94337	7.08571	4.77517e-12	1.40685e-10	16.7759
SELL	0.67327	2.80389	7.0673	5.38716e-12	1.57072e-10	16.6585
SPI1	0.609398	4.13818	7.0532	5.90742e-12	1.7148e-10	16.5687
FIGF	0.659511	1.21211	7.03588	6.61424e-12	1.88937e-10	16.4587
CD74	0.736118	9.89337	6.99877	8.42123e-12	2.37797e-10	16.2236
HTRA3	0.749717	4.03417	6.9623	1.06668e-11	2.95284e-10	15.9935
TXNIP	0.606043	7.39387	6.93297	1.28911e-11	3.53876e-10	15.8092
S100B	0.792826	2.41106	6.89279	1.66923e-11	4.47627e-10	15.5578
CILP2	0.620758	1.6402	6.8781	1.83406e-11	4.86533e-10	15.4662
PLEK	0.611899	3.44707	6.86764	1.96106e-11	5.17436e-10	15.4011
INHBA	0.633019	2.57642	6.85911	2.07111e-11	5.4284e-10	15.348
PDPN	0.642068	2.85455	6.82957	2.50074e-11	6.41792e-10	15.1647
COL5A1	0.734515	4.51996	6.81284	2.78159e-11	7.08335e-10	15.0612
GZMK	0.611783	1.87346	6.81032	2.82663e-11	7.17026e-10	15.0455
CYBB	0.718127	4.30813	6.79465	3.12231e-11	7.86966e-10	14.9488
COMP	1.01283	3.08466	6.77987	3.42908e-11	8.55534e-10	14.8577
MXRA5	0.728121	3.4269	6.77857	3.45737e-11	8.60413e-10	14.8497
SRGN	0.641187	6.60674	6.77528	3.53023e-11	8.77438e-10	14.8294
SEPP1	0.650822	3.84306	6.76186	3.84294e-11	9.44888e-10	14.7469
LRRC15	0.770981	1.96962	6.7417	4.36458e-11	1.05683e-09	14.6232
HLA-DMA	0.63033	5.81826	6.73366	4.59131e-11	1.10359e-09	14.574
SPOCK2	0.619779	3.28416	6.7324	4.62802e-11	1.10971e-09	14.5662
CILP	0.737077	1.66439	6.70777	5.4034e-11	1.2816e-09	14.4157
CD2	0.62707	3.46103	6.69475	5.86325e-11	1.3807e-09	14.3363
CCL22	0.662191	2.20066	6.69088	6.00736e-11	1.40958e-09	14.3127
THBS1	0.699959	4.94819	6.68426	6.26187e-11	1.46407e-09	14.2724
MAOB	0.606945	2.58325	6.67207	6.75805e-11	1.57448e-09	14.1983
SFRP2	1.05169	5.22816	6.62684	8.96106e-11	2.03717e-09	13.9242
RRAD	0.862526	3.3862	6.60668	1.01566e-10	2.28785e-09	13.8025
TMEM100	0.624119	1.41626	6.60496	1.02651e-10	2.30438e-09	13.7922
LCP1	0.603327	5.13881	6.56685	1.29963e-10	2.87494e-09	13.5631
KCNJ15	0.748884	2.10917	6.55564	1.39269e-10	3.0636e-09	13.496
SDPR	0.668778	3.32831	6.54432	1.49331e-10	3.27398e-09	13.4282
CLEC3B	0.664924	2.68355	6.54291	1.50633e-10	3.29885e-09	13.4198
CX3CL1	0.812272	3.56181	6.51769	1.75904e-10	3.7933e-09	13.2692
MS4A1	0.679655	1.45766	6.49165	2.0633e-10	4.37287e-09	13.1144
NDNF	0.874276	3.72234	6.48973	2.08767e-10	4.41502e-09	13.103
ITGA11	0.625593	1.97117	6.4883	2.10603e-10	4.44393e-09	13.0945
VSIG4	0.721593	4.06926	6.4712	2.33801e-10	4.86098e-09	12.9931
ROS1	0.826993	2.809	6.45098	2.64467e-10	5.44118e-09	12.8735
EDN1	0.661944	3.32685	6.43854	2.85252e-10	5.81418e-09	12.8001
RNASE1	0.830499	7.92893	6.43773	2.86662e-10	5.83689e-09	12.7953
SLC40A1	0.632173	5.1855	6.43547	2.90634e-10	5.90556e-09	12.782
POSTN	0.740438	5.16971	6.43329	2.94499e-10	5.96911e-09	12.7691
CD27	0.609614	2.71387	6.42771	3.04648e-10	6.14596e-09	12.7363
FN1	0.718275	7.04551	6.42563	3.08531e-10	6.21794e-09	12.724
EFEMP1	0.621554	4.51807	6.41306	3.32964e-10	6.66943e-09	12.65
CYP27A1	0.59089	4.23557	6.38584	3.92544e-10	7.7139e-09	12.4904
IFT57	0.585139	4.32719	6.37611	4.16299e-10	8.13207e-09	12.4334
AQP1	0.988329	5.94242	6.34188	5.11522e-10	9.85542e-09	12.2336
LTB	0.654123	3.34177	6.32234	5.75103e-10	1.09732e-08	12.1201
MCEMP1	0.726722	1.90963	6.30998	6.19268e-10	1.17589e-08	12.0483
CPVL	0.591175	3.26237	6.26578	8.06062e-10	1.4862e-08	11.7928
CCL17	0.753006	1.96258	6.24612	9.05881e-10	1.65323e-08	11.6797
C1QA	0.666969	6.92206	6.24271	9.24393e-10	1.68234e-08	11.6601
C1QC	0.670045	6.85899	6.22951	9.99554e-10	1.80414e-08	11.5843
C1QB	0.69505	6.8164	6.20467	1.15765e-09	2.05375e-08	11.4421
TNFRSF17	0.602368	1.79573	6.19131	1.2525e-09	2.20025e-08	11.3658
CCL2	0.604568	4.22499	6.18088	1.33179e-09	2.31886e-08	11.3064
COL15A1	0.609185	3.02758	6.18041	1.33547e-09	2.32117e-08	11.3037
CTSH	0.727158	5.98486	6.16556	1.45722e-09	2.52321e-08	11.2192
COL6A2	0.623636	6.04823	6.15185	1.57915e-09	2.71835e-08	11.1414
SCGB3A1	1.64507	5.42656	6.1399	1.69361e-09	2.9027e-08	11.0736
FDCSP	0.884463	2.15425	6.1382	1.71055e-09	2.92918e-08	11.064
CCL13	0.805415	3.34475	6.12783	1.81739e-09	3.096e-08	11.0053
RGS1	0.665655	4.17774	6.12649	1.83172e-09	3.11503e-08	10.9977
ATP13A4	0.754413	2.21534	6.10628	2.06088e-09	3.46291e-08	10.8836
ITGB2	0.605459	4.64154	6.08834	2.28747e-09	3.81439e-08	10.7826
CD1A	0.762806	1.65919	6.08686	2.30728e-09	3.84092e-08	10.7743
GLS	0.607455	3.95101	6.07581	2.46016e-09	4.06793e-08	10.7122
COL5A2	0.657819	4.46886	6.06544	2.61249e-09	4.29101e-08	10.6541
CPXM2	0.615197	2.13425	6.06135	2.67512e-09	4.38657e-08	10.6312
HSD17B6	0.749836	2.67415	6.04332	2.9691e-09	4.82448e-08	10.5303
GPNMB	0.637624	5.23839	5.94463	5.2296e-09	8.02143e-08	9.9828
EDIL3	0.5988	2.90725	5.93006	5.68206e-09	8.62814e-08	9.90259
GPR116	0.768055	4.6015	5.92722	5.77449e-09	8.75501e-08	9.88699
CD207	0.851067	1.82973	5.91486	6.19446e-09	9.33431e-08	9.81913
CLIC5	0.594603	1.78628	5.89632	6.88045e-09	1.02427e-07	9.71763
HLA-DQB2	0.840294	4.4077	5.79561	1.21186e-08	1.71964e-07	9.17085
AGER	0.978026	3.74232	5.78836	1.26183e-08	1.78284e-07	9.13183
GPC3	0.711868	2.94592	5.78554	1.28186e-08	1.80442e-07	9.11663
COL1A1	0.791911	7.66101	5.76738	1.4182e-08	1.97406e-07	9.01906
FCGR3A	0.597126	4.84263	5.75337	1.53292e-08	2.11285e-07	8.94398
FABP3	0.742943	3.42966	5.74207	1.63199e-08	2.23845e-07	8.88353
SFTPC	1.77966	5.15466	5.7402	1.64896e-08	2.26016e-07	8.87355
SLC34A2	0.987142	7.90086	5.72006	1.84314e-08	2.48313e-07	8.76613
HLA-DRB5	0.792858	7.30938	5.6941	2.12665e-08	2.82805e-07	8.62809
S100A4	0.636502	6.92331	5.69121	2.16073e-08	2.86505e-07	8.61276
SCTR	0.75315	2.09399	5.66816	2.45209e-08	3.19436e-07	8.49075
PTPN13	0.628086	2.62604	5.64087	2.84672e-08	3.63871e-07	8.34685
HBB	0.91658	3.95742	5.63964	2.86596e-08	3.65856e-07	8.34036
SFTPD	1.17167	5.83328	5.6298	3.02388e-08	3.84025e-07	8.28864
VCAN	0.61115	3.70531	5.60745	3.41491e-08	4.28712e-07	8.17142
APOC1	0.642958	5.87638	5.58322	3.8941e-08	4.81812e-07	8.04487
HLA-DQB1	0.69102	5.61027	5.54802	4.70892e-08	5.71884e-07	7.86181
FNDC1	0.618252	2.21117	5.51759	5.54523e-08	6.64821e-07	7.70436
CD79A	0.757183	3.79466	5.51257	5.69629e-08	6.81687e-07	7.67848
GJA1	0.596341	4.77566	5.51209	5.71083e-08	6.83013e-07	7.67602
LYZ	0.801338	7.35726	5.4963	6.21413e-08	7.3739e-07	7.5947
MMP7	0.950051	4.29397	5.49265	6.33658e-08	7.49664e-07	7.57591
CFD	0.608919	3.86378	5.49175	6.36702e-08	7.52564e-07	7.5713
MMP11	0.812331	3.27117	5.46854	7.20505e-08	8.42798e-07	7.45227
MFSD4	0.732066	2.63394	5.45978	7.54881e-08	8.79355e-07	7.40741
AQP4	0.876294	2.92046	5.44719	8.07043e-08	9.35695e-07	7.3431
NAPSA	1.15141	7.68469	5.40493	1.00898e-07	1.14622e-06	7.12825
SFTPA1	1.54361	7.89009	5.3932	1.07323e-07	1.20946e-06	7.06887
LRRK2	0.672175	2.32284	5.37537	1.17859e-07	1.31839e-06	6.97882
SHISA3	0.887704	1.68585	5.29697	1.77355e-07	1.92599e-06	6.58603
CAV1	0.602388	4.46401	5.28144	1.92194e-07	2.06776e-06	6.50884
RARRES3	0.631906	5.60112	5.25853	2.16304e-07	2.29335e-06	6.39534
RARRES1	0.600912	3.425	5.24889	2.27298e-07	2.39574e-06	6.34773
ICAM1	0.586592	6.08362	5.20871	2.79276e-07	2.88649e-06	6.15004
CTHRC1	0.633208	4.89758	5.19971	2.92401e-07	3.00324e-06	6.10596
FCGBP	0.645321	2.17297	5.14398	3.88049e-07	3.87263e-06	5.83447
MARCO	0.785578	3.97824	5.12679	4.23247e-07	4.17109e-06	5.75121
SFTPA2	1.43775	8.16602	5.06793	5.68656e-07	5.43225e-06	5.46816
PPP1R14C	0.605934	2.76958	5.05013	6.21428e-07	5.86888e-06	5.38315
COL12A1	0.643538	2.91942	5.03747	6.61793e-07	6.22325e-06	5.32287
C1orf116	0.707711	4.81791	5.03374	6.7416e-07	6.32747e-06	5.30514
CEACAM6	0.930721	8.29817	5.02175	7.15463e-07	6.67382e-06	5.2482
AGR3	0.932305	4.76776	5.01975	7.2259e-07	6.73074e-06	5.23871
PIGR	1.18648	5.8346	5.0163	7.35067e-07	6.82439e-06	5.22232
CYP4B1	0.932296	3.48101	5.01191	7.51184e-07	6.9609e-06	5.20155
CXCL14	1.08826	4.22869	5.01157	7.52457e-07	6.96942e-06	5.19993
MZB1	0.683169	3.71364	4.96764	9.34355e-07	8.46719e-06	4.99271
CCL21	0.646363	5.03425	4.96354	9.53321e-07	8.62051e-06	4.97348
TPPP3	0.647939	3.38436	4.93657	1.08792e-06	9.69826e-06	4.84714
HLA-DQA2	0.807263	4.4326	4.93057	1.12022e-06	9.95924e-06	4.81915
C4BPA	0.977026	5.20435	4.9266	1.14212e-06	1.01311e-05	4.80064
CTSE	1.07959	5.04649	4.89528	1.33005e-06	1.15945e-05	4.655
HPGD	0.767456	3.40539	4.86596	1.5328e-06	1.31526e-05	4.51941
HHLA2	0.826609	1.56193	4.85901	1.58506e-06	1.35128e-05	4.48738
CXCL13	0.75397	3.74536	4.85502	1.61576e-06	1.37507e-05	4.46906
APOD	0.776963	3.67059	4.78661	2.24207e-06	1.839e-05	4.15625
MS4A15	0.772444	1.78453	4.76333	2.5042e-06	2.02702e-05	4.05075
HOPX	0.722681	4.64119	4.76001	2.54395e-06	2.05497e-05	4.03572
BMP3	0.585501	1.95912	4.75423	2.61452e-06	2.10507e-05	4.00962
CCL18	0.693075	5.46431	4.72936	2.94033e-06	2.34631e-05	3.89762
SLC1A7	0.719104	1.49203	4.72454	3.00789e-06	2.39634e-05	3.87595
SUSD2	0.806532	3.93544	4.69647	3.43161e-06	2.69793e-05	3.75033
C20orf85	0.795394	1.84411	4.69499	3.45547e-06	2.71236e-05	3.74372
IGLL5	0.737858	4.96314	4.69117	3.51796e-06	2.75264e-05	3.72664
LRRN4	0.657377	2.27192	4.69023	3.53331e-06	2.76245e-05	3.72249
TNC	0.695993	4.30408	4.64658	4.33062e-06	3.31482e-05	3.52866
LTF	0.842448	3.49461	4.64378	4.38726e-06	3.35427e-05	3.51628
MMP28	0.663058	2.47796	4.61367	5.04321e-06	3.81141e-05	3.38363
CST6	0.684904	3.27433	4.48603	9.02695e-06	6.39544e-05	2.83014
DPP4	0.673761	4.04553	4.47433	9.51511e-06	6.68363e-05	2.78013
MMP13	0.731626	2.07774	4.41494	1.24097e-05	8.43434e-05	2.52808
C3	0.595592	6.52126	4.3738	1.48905e-05	9.94885e-05	2.3553
APOH	0.609293	1.66939	4.36285	1.56269e-05	0.000103636	2.30956
DMBT1	0.835268	2.99466	4.33619	1.75679e-05	0.000115229	2.19865
CLDN18	0.823364	2.39058	4.3166	1.91391e-05	0.00012454	2.11754
CHIT1	0.64233	2.47055	4.30656	1.99953e-05	0.000129428	2.07612
SCGB3A2	1.16117	5.72384	4.2945	2.10725e-05	0.000135732	2.02646
PEBP4	0.726108	2.76598	4.29128	2.13686e-05	0.00013728	2.01326
FOXQ1	0.63245	3.04315	4.29058	2.14341e-05	0.000137656	2.01036
C16orf89	0.886899	5.41367	4.25092	2.54444e-05	0.000160637	1.84815
PLAT	0.603729	3.54112	4.19887	3.18032e-05	0.000195766	1.63737
CST1	0.77828	2.88137	4.13058	4.24658e-05	0.000253483	1.36452
CRABP2	0.797644	6.14321	3.94667	9.06942e-05	0.000494353	0.650504
ALPL	0.64513	4.26825	3.87582	0.000120551	0.00063719	0.383551
FOSB	0.638114	2.85187	3.86034	0.000128211	0.000672742	0.325831
CXCL17	0.600442	7.05207	3.55537	0.00041362	0.00187456	-0.766724
WIF1	0.611827	2.02831	3.51683	0.00047685	0.00212017	-0.898709
SFTA2	0.601284	7.00961	3.48173	0.000542208	0.00237699	-1.01774
FOLR1	0.629365	5.54886	3.43345	0.000645857	0.00276736	-1.1796
SLPI	0.630393	8.04307	3.43257	0.000647909	0.00277554	-1.18254
SFTPB	0.822612	9.55567	3.27405	0.00113423	0.00451174	-1.69871

## Sheet: Down-regulation
	logFC	AveExpr	t	P.Value	adj.P.Val	B
SPAG5	-0.595194	2.55428	-7.33733	8.96531e-13	3.01547e-11	18.4056
FOXM1	-0.68383	2.70502	-7.07961	4.96994e-12	1.45987e-10	16.737
TROAP	-0.603252	1.93613	-6.9922	8.78844e-12	2.46401e-10	16.1821
AURKA	-0.612096	2.92577	-6.92147	1.38822e-11	3.78973e-10	15.7372
HMGA1	-0.588164	6.52825	-6.44214	2.79075e-10	5.70702e-09	12.8213
AURKB	-0.598912	2.56857	-6.3381	5.2325e-10	1.00715e-08	12.2117
KIF2C	-0.587838	2.60768	-6.28392	7.2353e-10	1.35559e-08	11.8975
CDC20	-0.677865	3.80056	-6.23062	9.93045e-10	1.79403e-08	11.5907
TPX2	-0.69507	3.64597	-6.22312	1.03806e-09	1.86171e-08	11.5477
UBE2C	-0.752079	4.374	-5.67475	2.36505e-08	3.0953e-07	8.5256
MYBL2	-0.664492	3.76736	-5.12903	4.1849e-07	4.13663e-06	5.76205
DSP	-0.651891	4.77243	-5.06083	5.89149e-07	5.6043e-06	5.43425
TXNRD1	-0.613173	5.17358	-4.76087	2.5336e-06	2.04745e-05	4.03961
FGL1	-0.83091	1.85492	-4.20864	3.05036e-05	0.000188946	1.67677
MAGEA3	-0.670937	1.03602	-4.03426	6.34172e-05	0.000361258	0.986762
MAGEA6	-0.603828	0.909149	-3.90772	0.000106112	0.000569263	0.503166
PRAME	-0.629755	1.62105	-3.87758	0.000119707	0.000633743	0.390138
AKR1B10	-0.747881	2.17239	-3.10629	0.00200306	0.00734107	-2.2195
FGA	-0.808188	2.82127	-3.05477	0.00237352	0.0084897	-2.37414
